# Supplementary material for: A whole-genome scan for evidence of positive and balancing selection in aye-ayes (Daubentonia madagascariensis) utilizing a well-fit evolutionary baseline model
Source: G3 (Bethesda). 2025 Apr 10;15(7):jkaf078. doi: 10.1093/g3journal/jkaf078 (PMC12239616; doi:10.1093/g3journal/jkaf078)
Supplement: jkaf078_Supplementary_Data [file jkaf078_supplementary_data.zip]

Archive with 3 entries (3 files):
- Supplementary_Figures_G3-2025-405835.pdf
- Supplementary_File_S1_G3-2025-405835.xlsx
- Supplementary_Tables_G3-2025-405835.pdf
