# Supplementary material for: A whole-genome scan for evidence of positive and balancing selection in aye-ayes (Daubentonia madagascariensis) utilizing a well-fit evolutionary baseline model
Source: G3 (Bethesda). 2025 Apr 10;15(7):jkaf078. doi: 10.1093/g3journal/jkaf078 (PMC12239616; doi:10.1093/g3journal/jkaf078)
Supplement: jkaf078_Supplementary_Data [file jkaf078_supplementary_data.zip › Supplementary_File_S1_G3-2025-405835.xlsx]

## Sheet: Information
Sheets 1-2 contain CLR values for each locus/window that meets the null threshold for selection (no windows met this threshold for the B0MAF 10 SNP window size analysis). Those thresholds are:
Inference type	CLR threshold
SweepFinder2 (inference performed at each SNP)	211.747
B0MAF (inference performed over windows of size 10 SNPs)	50.8173
B0MAF (inference performed over windows of size 100 SNPs)	244.382
Sheets 3-6 contain results from enrichment analyses using DAVID

## Sheet: SF2_CLR_genes
scaffold	location	LR	gene
scaffold_1	314914562	285.428	FOXRED1
scaffold_1	314915058	248.881	FOXRED1
scaffold_1	314915685	277.79	FOXRED1
scaffold_1	314916137	290.566	FOXRED1
scaffold_1	314922308	315.359	SRPRA
scaffold_1	314930002	326.144	FAM118B
scaffold_1	314934818	317.994	SRPRA
scaffold_1	314974390	314.03	RPUSD4
scaffold_1	314985739	312.419	RPUSD4
scaffold_1	315032059	238.814	LOC105369591
scaffold_1	315032183	267.278	LOC105369591
scaffold_1	315032380	239.796	LOC105369591
scaffold_1	315034442	282.577	LOC105369591
scaffold_1	315035163	292.761	LOC105369591
scaffold_1	315036395	256.143	LOC105369591
scaffold_1	315051600	377.637	LOC105369591
scaffold_1	315126863	498.785	CDON
scaffold_1	315128951	511.726	CDON
scaffold_1	315192556	589.918	VSIG10L2
scaffold_1	315213592	592.473	DDX25
scaffold_1	315213890	600.824	DDX25
scaffold_1	315214615	594.677	DDX25
scaffold_1	315368724	701.186	PATE2
scaffold_1	315370982	700.674	PATE2
scaffold_1	315372387	700.719	PATE2
scaffold_1	315378346	698.579	PATE2
scaffold_1	315378364	698.573	PATE2
scaffold_1	315379059	702.937	PATE2
scaffold_1	209161985	269.685	OR4A16
scaffold_1	209162360	261.458	OR4A16
scaffold_1	209163489	267.337	OR4A16
scaffold_1	209163999	269.739	OR4A16
scaffold_1	209164414	273.458	OR4A16
scaffold_1	209166217	276.975	OR4A16
scaffold_1	209166225	276.994	OR4A16
scaffold_1	209166726	285.517	OR4A16
scaffold_1	209166791	286.54	OR4A16
scaffold_1	209192277	453.591	OR4A16
scaffold_1	209192791	456.353	OR4A16
scaffold_1	209192795	456.372	OR4A16
scaffold_1	209192987	457.213	OR4A16
scaffold_1	209193029	457.373	OR4A16
scaffold_1	209193135	457.717	OR4A16
scaffold_1	209193143	457.739	OR4A16
scaffold_1	209193150	457.754	OR4A16
scaffold_1	209193206	457.848	OR4A16
scaffold_1	209193241	457.887	OR4A16
scaffold_1	209193281	457.907	OR4A16
scaffold_1	209193405	457.875	OR4A16
scaffold_1	209193421	457.859	OR4A16
scaffold_1	209193425	457.853	OR4A16
scaffold_1	209193431	457.84	OR4A16
scaffold_1	209193435	457.83	OR4A16
scaffold_1	209193451	457.781	OR4A16
scaffold_1	209193464	457.733	OR4A16
scaffold_1	209193626	456.971	OR4A16
scaffold_1	209193629	456.954	OR4A16
scaffold_1	209194188	451.191	OR4A16
scaffold_1	209194349	447.584	OR4A16
scaffold_1	209194397	446.049	OR4A16
scaffold_1	209194617	425.157	OR4A16
scaffold_1	209194629	416.758	OR4A16
scaffold_1	209194633	391.638	OR4A16
scaffold_1	209194634	409.021	OR4A16
scaffold_1	209194641	391.562	OR4A16
scaffold_1	209194705	434.127	OR4A16
scaffold_1	209194718	435.334	OR4A16
scaffold_1	209194796	439.105	OR4A16
scaffold_1	209194806	439.289	OR4A16
scaffold_1	209194809	439.33	OR4A16
scaffold_1	209194817	439.404	OR4A16
scaffold_1	209194865	437.996	OR4A16
scaffold_1	209194879	424.123	OR4A16
scaffold_1	209195162	447.583	OR4A16
scaffold_1	209195163	447.591	OR4A16
scaffold_1	209195212	447.849	OR4A16
scaffold_1	209195257	447.867	OR4A16
scaffold_1	209195389	446.275	OR4A16
scaffold_1	209195460	441.856	OR4A16
scaffold_1	209195474	437.857	OR4A16
scaffold_1	209195475	437.187	OR4A16
scaffold_1	209195479	419.565	OR4A16
scaffold_1	209195496	441.463	OR4A16
scaffold_1	209195497	441.629	OR4A16
scaffold_1	209195500	442.075	OR4A16
scaffold_1	209195510	443.173	OR4A16
scaffold_1	209195518	443.791	OR4A16
scaffold_1	209195530	444.465	OR4A16
scaffold_1	209195603	438.395	OR4A16
scaffold_1	209195650	447.648	OR4A16
scaffold_1	209196763	428.769	OR4A16
scaffold_1	209196825	437.293	OR4A16
scaffold_1	209196842	445.054	OR4A16
scaffold_1	209196852	445.726	OR4A16
scaffold_1	209196924	447.95	OR4A16
scaffold_1	209196949	448.355	OR4A16
scaffold_1	209197257	449.882	OR4A16
scaffold_1	209197272	449.879	OR4A16
scaffold_1	209197315	449.827	OR4A16
scaffold_1	209197383	449.656	OR4A16
scaffold_1	209197452	449.392	OR4A16
scaffold_1	209197592	448.644	OR4A16
scaffold_1	209197600	448.592	OR4A16
scaffold_1	209197627	448.398	OR4A16
scaffold_1	209197788	447.049	OR4A16
scaffold_1	209197801	446.925	OR4A16
scaffold_1	209197964	445.197	OR4A16
scaffold_1	209198053	444.133	OR4A16
scaffold_1	209198155	442.793	OR4A16
scaffold_1	209198170	442.581	OR4A16
scaffold_1	209198180	442.434	OR4A16
scaffold_1	209198239	441.517	OR4A16
scaffold_1	209198545	436.057	OR4A16
scaffold_1	209199088	402.196	OR4A16
scaffold_1	209199227	381.71	OR4A16
scaffold_1	209199972	419.848	OR4A16
scaffold_1	209200042	419.376	OR4A16
scaffold_1	209205312	273.75	OR4A16
scaffold_1	209215387	251.678	OR4A16
scaffold_1	209215448	252.151	OR4A16
scaffold_1	314873360	229.773	DCPS
scaffold_1	314874293	222.472	DCPS
scaffold_1	314877342	230.127	DCPS
scaffold_1	314880094	226.127	DCPS
scaffold_1	314882163	251.508	DCPS
scaffold_1	314883565	246.514	DCPS
scaffold_1	314893679	269.202	DCPS
scaffold_1	314903265	240.139	TIRAP
scaffold_1	314903483	272.956	TIRAP
scaffold_1	314908631	279.991	TIRAP
scaffold_1	314911993	292.353	TIRAP
scaffold_1	314937763	320.142	FAM118B
scaffold_1	314949223	323.086	FAM118B
scaffold_1	314954233	330.358	FAM118B
scaffold_1	314959114	322.474	FAM118B
scaffold_1	314963446	276.498	FAM118B
scaffold_1	314965463	288.315	FAM118B
scaffold_1	314965625	256.087	FAM118B
scaffold_1	314966279	291.527	FAM118B
scaffold_1	314966486	284.672	FAM118B
scaffold_1	314968652	289.713	FAM118B
scaffold_1	314969723	262.994	FAM118B
scaffold_1	314975493	315.08	RPUSD4
scaffold_1	314981668	304.851	RPUSD4
scaffold_1	314981807	295.817	RPUSD4
scaffold_1	314981976	296.509	RPUSD4
scaffold_1	314990823	300.968	RPUSD4
scaffold_1	314992535	286.703	RPUSD4
scaffold_1	314992712	262.137	RPUSD4
scaffold_1	314996225	266.282	RPUSD4
scaffold_1	314997040	230.606	RPUSD4
scaffold_1	314997552	229.044	RPUSD4
scaffold_1	314998557	232.321	RPUSD4
scaffold_1	314998643	262.122	RPUSD4
scaffold_1	315000525	285.364	RPUSD4
scaffold_1	315003488	252.474	RPUSD4
scaffold_1	315004890	295.391	RPUSD4
scaffold_1	315012489	290.627	RPUSD4
scaffold_1	315013427	253.43	RPUSD4
scaffold_1	315013433	239.509	RPUSD4
scaffold_1	315014907	250.857	RPUSD4
scaffold_1	315020705	284.609	RPUSD4
scaffold_1	315022712	259.334	RPUSD4
scaffold_1	315022863	243.45	RPUSD4
scaffold_1	315025021	282.822	RPUSD4
scaffold_1	315025254	250.323	RPUSD4
scaffold_1	315029957	293.69	RPUSD4
scaffold_1	315031279	275.161	RPUSD4
scaffold_1	315077691	383.916	CDON
scaffold_1	315077697	383.846	CDON
scaffold_1	315078113	385.933	CDON
scaffold_1	315078187	391.019	CDON
scaffold_1	315078257	371.703	CDON
scaffold_1	315082980	433.953	CDON
scaffold_1	315086126	443.044	CDON
scaffold_1	315092387	450.784	CDON
scaffold_1	315092604	450.966	CDON
scaffold_1	315096562	444.957	CDON
scaffold_1	315098284	455.177	CDON
scaffold_1	315099410	455.529	CDON
scaffold_1	315100693	446.91	CDON
scaffold_1	315103097	448.766	CDON
scaffold_1	315104759	449.795	CDON
scaffold_1	315106681	432.573	CDON
scaffold_1	315107764	464.714	CDON
scaffold_1	315112879	463.825	CDON
scaffold_1	315112950	442.493	CDON
scaffold_1	315113745	475.296	CDON
scaffold_1	315116367	487.244	CDON
scaffold_1	315117786	491.92	CDON
scaffold_1	315136490	515.081	CDON
scaffold_1	315138151	484.861	CDON
scaffold_1	315143282	488.217	CDON
scaffold_1	315147538	490.915	CDON
scaffold_1	315148271	520.137	CDON
scaffold_1	315150144	526.147	CDON
scaffold_1	315150585	527.413	CDON
scaffold_1	315154782	534.106	CDON
scaffold_1	315155187	525.905	CDON
scaffold_1	315159218	543.869	CDON
scaffold_1	315162221	515.687	CDON
scaffold_1	315162979	545.709	CDON
scaffold_1	315169737	563.392	CDON
scaffold_1	315174955	557.326	CDON
scaffold_1	315178672	567.244	CDON
scaffold_1	315179234	566.562	CDON
scaffold_1	315180338	539.575	CDON
scaffold_1	315189453	587.507	CDON
scaffold_1	315201223	575.872	VSIG10L2
scaffold_1	315201418	550.73	VSIG10L2
scaffold_1	315202619	552.138	VSIG10L2
scaffold_1	315203004	580.343	VSIG10L2
scaffold_1	315207024	598.374	VSIG10L2
scaffold_1	315220171	616.348	DDX25
scaffold_1	315221278	617.754	DDX25
scaffold_1	315223892	621.906	DDX25
scaffold_1	315226866	625.207	DDX25
scaffold_1	315227641	626.417	DDX25
scaffold_1	315240904	633.652	DDX25
scaffold_1	315241358	633.338	DDX25
scaffold_1	315243541	633.188	DDX25
scaffold_1	315244808	632.119	DDX25
scaffold_1	315245317	632.26	DDX25
scaffold_1	315248256	630.334	HYLS1
scaffold_1	315248989	602.317	DDX25
scaffold_1	315253307	637.661	PUS3
scaffold_1	315253937	629.02	PUS3
scaffold_1	315256395	643.617	HYLS1
scaffold_1	315257790	645.972	HYLS1
scaffold_1	315261998	649.645	HYLS1
scaffold_1	315262693	649.808	HYLS1
scaffold_1	315264135	649.148	HYLS1
scaffold_1	315264195	649.26	HYLS1
scaffold_1	315268158	643.651	HYLS1
scaffold_1	315268301	643.951	HYLS1
scaffold_1	315298686	680.096	HYLS1
scaffold_1	315301395	691.772	HYLS1
scaffold_1	315322995	680.049	HYLS1
scaffold_1	315324069	648.013	HYLS1
scaffold_1	315325681	674.812	HYLS1
scaffold_1	315325771	674.857	HYLS1
scaffold_1	315326768	677.698	HYLS1
scaffold_1	315327422	678.959	HYLS1
scaffold_1	315331074	673.895	HYLS1
scaffold_1	315331232	649.778	HYLS1
scaffold_1	315353425	666.902	PATE3
scaffold_1	315353634	649.757	PATE3
scaffold_1	315356192	681.848	PATE3
scaffold_1	315356822	679.671	PATE3
scaffold_1	315357263	653.455	PATE3
scaffold_1	315374802	698.797	PATE2
scaffold_1	315374887	698.84	PATE2
scaffold_1	315383424	710.189	PATE2
scaffold_1	315395516	715.156	PATE2
scaffold_1	315410057	668.361	PATE1
scaffold_1	315412409	666.672	PATE1
scaffold_1	315420017	692.443	PATE1
scaffold_1	315420410	682.137	PATE1
scaffold_1	315421809	684.381	PATE1
scaffold_1	315421964	659.795	PATE1
scaffold_1	315424032	692.087	PATE1
scaffold_1	315424057	692.131	PATE1
scaffold_1	315424851	697.465	PATE1
scaffold_1	315425801	701.251	PATE1
scaffold_1	315448902	676.037	PATE1
scaffold_1	315451169	704.968	PATE1
scaffold_1	315452135	702.311	PATE1
scaffold_1	315452333	694.036	PATE1
scaffold_1	315457411	698.384	PATE1
scaffold_1	315459769	678.31	PATE1
scaffold_1	315465871	717.445	PATE1
scaffold_1	315466112	717.744	PATE1
scaffold_1	315507539	714.796	PATE1
scaffold_1	315524564	675.187	PATE1
scaffold_1	315527479	615.538	PATE1
scaffold_1	315529266	631.469	PATE1
scaffold_1	315529267	631.427	PATE1
scaffold_1	315529397	602.312	PATE1
scaffold_1	315530251	616.359	PATE1
scaffold_1	315531282	652.645	PATE1
scaffold_1	315538757	613.714	PATE1
scaffold_1	315545395	607.729	PATE1
scaffold_1	315550167	614.739	PATE1
scaffold_1	315557931	560.623	PATE1
scaffold_1	315557938	576.7	PATE1
scaffold_1	315557992	564.622	PATE1
scaffold_1	315559788	630.927	PATE1
scaffold_1	315563383	593.964	PATE1
scaffold_1	315565981	642.075	PATE1
scaffold_1	315567322	644.743	PATE1
scaffold_1	315581089	592.628	PATE1
scaffold_1	315621203	404.419	PATE1
scaffold_1	315621231	442.405	PATE1
scaffold_1	315623374	413.204	PATE1
scaffold_1	315623378	413.076	PATE1
scaffold_1	315623415	411.872	PATE1
scaffold_1	315623648	403.693	PATE1
scaffold_1	315623710	401.332	PATE1
scaffold_1	315623988	389.656	PATE1
scaffold_1	315624070	385.833	PATE1
scaffold_1	315624116	383.593	PATE1
scaffold_1	315624204	379.106	PATE1
scaffold_1	315624234	377.511	PATE1
scaffold_1	315624240	377.187	PATE1
scaffold_1	315624282	374.867	PATE1
scaffold_1	315624865	334.423	PATE1
scaffold_1	315624890	332.223	PATE1
scaffold_1	315624933	328.3	PATE1
scaffold_1	315624976	324.194	PATE1
scaffold_1	315625366	275.412	PATE1
scaffold_1	315626241	221.471	PATE1
scaffold_1	315626379	231.306	PATE1
scaffold_1	315626399	229.841	PATE1
scaffold_1	315626419	227.648	PATE1
scaffold_1	315627229	298.069	PATE1
scaffold_1	315627230	298.127	PATE1
scaffold_1	315627234	298.343	PATE1
scaffold_1	315627934	305.204	PATE1
scaffold_1	315628032	301.541	PATE1
scaffold_1	315628034	301.447	PATE1
scaffold_1	315628129	295.94	PATE1
scaffold_1	315628135	295.521	PATE1
scaffold_1	315628138	295.3	PATE1
scaffold_1	315628212	289.046	PATE1
scaffold_1	315628282	281.697	PATE1
scaffold_1	315628307	278.65	PATE1
scaffold_1	315628438	258.213	PATE1
scaffold_1	315628581	222.077	PATE1
scaffold_1	315628586	220.353	PATE1
scaffold_1	315629177	222.218	PATE1
scaffold_1	315629188	226.048	PATE1
scaffold_1	315629229	238.304	PATE1
scaffold_1	315629255	244.886	PATE1
scaffold_1	315629260	246.062	PATE1
scaffold_1	315629286	251.774	PATE1
scaffold_1	315629308	256.173	PATE1
scaffold_1	315629325	259.329	PATE1
scaffold_1	315629359	265.122	PATE1
scaffold_1	315629610	296.523	PATE1
scaffold_1	315629636	300.01	PATE1
scaffold_1	315629643	301.033	PATE1
scaffold_1	315629694	308.191	PATE1
scaffold_1	315629708	310.072	PATE1
scaffold_1	315629724	312.176	PATE1
scaffold_1	315629822	324.209	PATE1
scaffold_1	315629869	329.52	PATE1
scaffold_1	315629886	331.372	PATE1
scaffold_1	315629905	333.396	PATE1
scaffold_1	315629915	334.441	PATE1
scaffold_1	315629916	334.545	PATE1
scaffold_1	315629980	340.94	PATE1
scaffold_1	315629984	341.325	PATE1
scaffold_1	315638031	395.156	PATE1
scaffold_1	315638053	379.468	PATE1
scaffold_1	315638054	379.688	PATE1
scaffold_1	315642710	422.563	PATE1
scaffold_1	315642755	417.374	PATE1
scaffold_1	315642766	415.908	PATE1
scaffold_1	315642773	414.919	PATE1
scaffold_1	315642777	414.332	PATE1
scaffold_1	315642797	411.097	PATE1
scaffold_1	315642860	375.794	PATE1
scaffold_1	315642861	375.532	PATE1
scaffold_1	315642879	377.606	PATE1
scaffold_1	315642887	378.371	PATE1
scaffold_1	315643130	368.487	PATE1
scaffold_1	315643149	348.941	PATE1
scaffold_1	315643172	344.299	PATE1
scaffold_1	315643197	333.251	PATE1
scaffold_1	315643207	334.477	PATE1
scaffold_1	315643411	342.078	PATE1
scaffold_1	315643454	329.909	PATE1
scaffold_1	315643472	332.006	PATE1
scaffold_1	315643684	368.817	PATE1
scaffold_1	315652765	233.177	PATE1
scaffold_1	315655201	232.746	PATE1
scaffold_1	315661644	288.692	PATE1
scaffold_1	315661679	285.565	PATE1
scaffold_1	315661683	285.198	PATE1
scaffold_1	315661841	269.015	PATE1
scaffold_1	315663183	223.046	PATE1
scaffold_1	315663207	226.369	PATE1
scaffold_1	315663209	226.632	PATE1
scaffold_1	315663237	230.104	PATE1
scaffold_1	315663246	231.137	PATE1
scaffold_1	315663285	235.128	PATE1
scaffold_1	315663294	235.921	PATE1
scaffold_1	315663306	236.881	PATE1
scaffold_1	315663315	237.51	PATE1
scaffold_1	315663316	237.574	PATE1
scaffold_1	315663318	237.697	PATE1
scaffold_1	315663327	238.173	PATE1
scaffold_1	315663360	225.694	PATE1
scaffold_1	315669544	232.525	PATE1
scaffold_1	315669545	232.45	PATE1
scaffold_1	315670384	226.115	PATE1
scaffold_1	315670388	225.876	PATE1
scaffold_1	315670432	240.405	PATE1
scaffold_1	315671779	377.103	PATE1
scaffold_1	315671819	378.474	PATE1
scaffold_1	315672023	384.993	PATE1
scaffold_1	315672751	393.853	PATE1
scaffold_1	315672860	405.362	PATE1
scaffold_1	315672995	409.073	PATE1
scaffold_1	315673397	417.797	PATE1
scaffold_1	315673598	421.482	PATE1
scaffold_1	315675044	439.305	PATE1
scaffold_1	315675997	429.4	PATE1
scaffold_1	315676063	421.107	PATE1
scaffold_1	315677179	404.988	PATE1
scaffold_1	315677193	402.366	PATE1
scaffold_1	315677214	392.899	PATE1
scaffold_1	315677221	393.896	PATE1
scaffold_1	315677820	435.659	PATE1
scaffold_1	315681176	458.025	PATE1
scaffold_1	315696094	646.879	PATE1
scaffold_1	315711483	653.315	PATE1
scaffold_1	315711703	633.943	PATE1
scaffold_1	315712010	664.183	PATE1
scaffold_1	315713533	641.257	PATE1
scaffold_1	315721694	699.928	PATE1
scaffold_1	315721811	699.874	PATE1
scaffold_1	315721854	699.849	PATE1
scaffold_1	315722016	699.738	PATE1
scaffold_1	315722052	699.709	PATE1
scaffold_1	315722168	699.605	PATE1
scaffold_1	315728344	671.761	PATE1
scaffold_1	315728379	671.668	PATE1
scaffold_1	315736884	642.92	PATE1
scaffold_1	315740300	589.386	PATE1
scaffold_1	315757121	397.367	PATE1
scaffold_1	315757792	372.104	PATE1
scaffold_1	315757800	384.044	PATE1
scaffold_1	315759327	365.322	PATE1
scaffold_1	315759959	359.233	PATE1
scaffold_1	315824735	418.82	PATE1
scaffold_1	315829120	443.355	PATE1
scaffold_1	315830421	492.418	PATE1
scaffold_1	315830600	493.884	PATE1
scaffold_1	315831881	505.273	PATE1
scaffold_1	315839185	537.1	PATE1
scaffold_1	315857095	465.568	PATE1
scaffold_1	315859690	456.058	PATE1
scaffold_1	315859913	455.222	PATE1
scaffold_1	315862826	476.568	PATE1
scaffold_1	315863142	442.318	PATE1
scaffold_1	315863270	442.37	PATE1
scaffold_1	315863965	480.859	PATE1
scaffold_1	315873986	402.107	PATE1
scaffold_1	315875951	417.374	PATE1
scaffold_1	315876052	390.355	PATE1
scaffold_1	315876326	390.478	PATE1
scaffold_1	315879035	421.484	PATE1
scaffold_1	315888789	309.146	PATE1
scaffold_1	315888794	309.051	PATE1
scaffold_1	315907164	230.349	PATE1
scaffold_1	315907803	237.147	PATE1
scaffold_1	315910060	256.647	PATE1
scaffold_1	315910071	256.721	PATE1
scaffold_1	315910940	251.598	PATE1
scaffold_1	315911154	261.736	PATE1
scaffold_1	315911865	264.206	PATE1
scaffold_1	315912454	251.016	PATE1
scaffold_1	315915144	278.218	PATE1
scaffold_1	315915264	252.817	PATE1
scaffold_1	315915850	285.99	PATE1
scaffold_1	315916012	287.271	PATE1
scaffold_1	315916110	287.944	PATE1
scaffold_1	315916613	290.626	PATE1
scaffold_1	315920689	291.603	PATE1
scaffold_1	315920767	291.318	PATE1
scaffold_1	315920877	290.88	PATE1
scaffold_1	315920976	290.45	PATE1
scaffold_1	315921092	289.898	PATE1
scaffold_1	315921390	288.217	PATE1
scaffold_1	315921456	287.78	PATE1
scaffold_1	315921759	284.998	PATE1
scaffold_1	315921789	284.769	PATE1
scaffold_1	315922216	252.918	PATE1
scaffold_1	315923157	284.34	PATE1
scaffold_1	315923245	284.292	PATE1
scaffold_1	315923417	283.994	PATE1
scaffold_1	315923471	283.834	PATE1
scaffold_1	315923530	283.603	PATE1
scaffold_1	315923635	283.003	PATE1
scaffold_1	315923638	282.981	PATE1
scaffold_1	315923714	282.216	PATE1
scaffold_1	315923796	279.179	PATE1
scaffold_1	315923801	273.181	PATE1
scaffold_1	315924410	281.909	PATE1
scaffold_1	315924412	281.905	PATE1
scaffold_1	315926516	271.793	PATE1
scaffold_1	315926535	271.663	PATE1
scaffold_1	315926781	269.855	PATE1
scaffold_7	6510155	235.343	OR2M4
scaffold_7	6651669	300.481	ZNF679
scaffold_7	6666104	334.243	ZNF679
scaffold_7	6666307	343.443	ZNF679
scaffold_7	6518503	228.187	OR2M4
scaffold_7	6519656	230.267	OR2M4
scaffold_7	6520070	231.288	OR2M4
scaffold_7	6524019	233.484	OR2M4
scaffold_7	6525011	222.053	OR2M4
scaffold_7	6526796	230.925	OR2M4
scaffold_7	6528455	225.466	OR2M4
scaffold_7	6544636	221.548	OR2M4
scaffold_7	6545826	228.026	OR2M4
scaffold_7	6548698	238.456	OR2M4
scaffold_7	6549637	240.161	OR2M4
scaffold_7	6553060	239.616	OR2M4
scaffold_7	6553516	238.359	OR2M4
scaffold_7	6553953	238.072	OR2M4
scaffold_7	6554673	238.032	OR2M4
scaffold_7	6555292	238.096	OR2M4
scaffold_7	6556798	234.443	OR2M4
scaffold_7	6556962	231.445	OR2M4
scaffold_7	6556971	231.494	OR2M4
scaffold_7	6560080	221.798	OR2M4
scaffold_7	6571146	239.249	OR2M4
scaffold_7	6572935	247.761	OR2M4
scaffold_7	6573563	239.994	OR2M4
scaffold_7	6574891	243.696	OR2M4
scaffold_7	6575032	252.877	OR2M4
scaffold_7	6575770	257.493	OR2M4
scaffold_7	6575925	250.062	OR2M4
scaffold_7	6585986	290.161	OR2M4
scaffold_7	6606356	258.255	OR2M4
scaffold_7	6606569	226.792	OR2M4
scaffold_7	6606572	225.823	OR2M4
scaffold_7	6606578	227.681	OR2M4
scaffold_7	6606642	234.732	OR2M4
scaffold_7	6607131	261.563	OR2M4
scaffold_7	6609375	270.796	OR2M4
scaffold_7	6610727	273.377	OR2M4
scaffold_7	6612182	285.694	OR2M4
scaffold_7	6614827	266.728	OR2M4
scaffold_7	6615237	263.926	OR2M4
scaffold_7	6616775	264.086	OR2M4
scaffold_7	6618351	284.459	OR2M4
scaffold_7	6618731	284.751	OR2M4
scaffold_7	6618986	285.492	OR2M4
scaffold_7	6619499	278.333	OR2M4
scaffold_7	6620248	290.434	OR2M4
scaffold_7	6620396	282.714	OR2M4
scaffold_7	6623640	310.817	OR2M4
scaffold_7	6624416	313.015	OR2M4
scaffold_7	6626167	316.6	OR2M4
scaffold_7	6626620	314.197	OR2M4
scaffold_7	6626629	314.245	OR2M4
scaffold_7	6635412	301.252	OR2M4
scaffold_7	6639357	340.44	OR2M4
scaffold_7	6641405	341.688	OR2M4
scaffold_7	6641872	342.347	OR2M4
scaffold_7	6659904	337.699	ZNF679
scaffold_7	6660809	348.424	ZNF679
scaffold_7	6667440	346.603	ZNF679
scaffold_7	6672010	345.526	ZNF679
scaffold_7	6676380	335.172	ZNF679
scaffold_7	6681741	270.901	ZNF679
scaffold_7	6681865	247.609	ZNF679
scaffold_7	6682236	230.51	ZNF679
scaffold_7	6682241	230.179	ZNF679
scaffold_7	6682282	238.796	ZNF679
scaffold_7	6682391	230.31	ZNF679
scaffold_7	6683113	234.556	ZNF679
scaffold_7	6683120	233.592	ZNF679
scaffold_7	6683135	233.387	ZNF679
scaffold_7	6683553	244.754	ZNF679
scaffold_7	6686982	299.383	ZNF679
scaffold_7	6687044	283.05	ZNF679
scaffold_7	6707359	220.318	ZNF679
scaffold_7	6707405	228.974	ZNF679
scaffold_7	6708018	320.63	ZNF679
scaffold_7	6708305	278.664	ZNF679
scaffold_7	6708333	300.26	ZNF679
scaffold_7	6708384	289.884	ZNF679
scaffold_7	6708397	287.805	ZNF679
scaffold_7	6708403	288.387	ZNF679
scaffold_7	6708418	293.176	ZNF679
scaffold_7	6708776	331.759	ZNF679
scaffold_7	6708909	311.035	ZNF679
scaffold_7	6708917	311.422	ZNF679
scaffold_7	6709134	332.784	ZNF679
scaffold_7	6709244	367.541	ZNF679
scaffold_7	6709285	370.8	ZNF679
scaffold_7	6709297	371.67	ZNF679
scaffold_7	6709364	376.024	ZNF679
scaffold_7	6709372	376.495	ZNF679
scaffold_7	6709497	382.662	ZNF679
scaffold_7	6709568	377.482	ZNF679
scaffold_7	6709619	388.301	ZNF679
scaffold_7	6709850	399.527	ZNF679
scaffold_7	6709882	400.817	ZNF679
scaffold_7	6710550	422.416	ZNF679
scaffold_7	6711167	437.63	ZNF679
scaffold_7	6711193	438.201	ZNF679
scaffold_7	6711252	439.447	ZNF679
scaffold_7	6711275	439.912	ZNF679
scaffold_7	6711286	440.127	ZNF679
scaffold_7	6711291	440.221	ZNF679
scaffold_7	6711383	441.869	ZNF679
scaffold_7	6711471	443.355	ZNF679
scaffold_7	6711477	443.451	ZNF679
scaffold_7	6711534	444.321	ZNF679
scaffold_7	6711598	445.242	ZNF679
scaffold_7	6711709	446.734	ZNF679
scaffold_7	6712025	450.587	ZNF679
scaffold_7	6712037	450.721	ZNF679
scaffold_7	6712138	451.766	ZNF679
scaffold_7	6712665	456.561	ZNF679
scaffold_7	6712889	458.316	ZNF679
scaffold_7	6712905	458.429	ZNF679
scaffold_7	6712912	458.473	ZNF679
scaffold_7	6714461	465.691	ZNF679
scaffold_7	6714636	466.028	ZNF679
scaffold_7	6714703	466.041	ZNF679
scaffold_7	6714879	465.323	ZNF679
scaffold_7	6714900	465.012	ZNF679
scaffold_7	6714948	456.73	ZNF679
scaffold_7	6715037	465.795	ZNF679
scaffold_7	6715044	465.873	ZNF679
scaffold_7	6715058	466.003	ZNF679
scaffold_7	6716185	466.96	ZNF679
scaffold_7	6716743	465.969	ZNF679
scaffold_7	6716756	465.932	ZNF679
scaffold_7	6716761	465.914	ZNF679
scaffold_7	6716851	465.528	ZNF679
scaffold_7	6716914	465.205	ZNF679
scaffold_7	6716916	465.194	ZNF679
scaffold_7	6716934	465.075	ZNF679
scaffold_7	6717070	464.059	ZNF679
scaffold_7	6717107	463.749	ZNF679
scaffold_7	6717117	463.657	ZNF679
scaffold_7	6717191	462.918	ZNF679
scaffold_7	6717196	462.864	ZNF679
scaffold_7	6717221	462.574	ZNF679
scaffold_7	6717239	462.352	ZNF679
scaffold_7	6717267	461.983	ZNF679
scaffold_7	6717660	456.119	ZNF679
scaffold_7	6717708	455.296	ZNF679
scaffold_7	6717815	453.302	ZNF679
scaffold_7	6717899	451.576	ZNF679
scaffold_7	6718029	448.57	ZNF679
scaffold_7	6718045	448.163	ZNF679
scaffold_7	6718078	447.275	ZNF679
scaffold_7	6718103	446.562	ZNF679
scaffold_7	6718173	444.388	ZNF679
scaffold_7	6718332	438.158	ZNF679
scaffold_7	6718356	436.939	ZNF679
scaffold_7	6718357	436.885	ZNF679
scaffold_7	6718417	433.068	ZNF679
scaffold_7	6718522	391.575	ZNF679
scaffold_7	6718524	391.533	ZNF679
scaffold_7	6718546	421.294	ZNF679
scaffold_7	6718576	425.61	ZNF679
scaffold_7	6718601	427.328	ZNF679
scaffold_7	6718602	427.379	ZNF679
scaffold_7	6718655	429.101	ZNF679
scaffold_7	6718679	429.468	ZNF679
scaffold_7	6718946	428.057	ZNF679
scaffold_7	6718981	427.519	ZNF679
scaffold_7	6719013	426.967	ZNF679
scaffold_7	6719654	410.964	ZNF679
scaffold_7	6720077	387.067	ZNF679
scaffold_7	6721253	299.482	ZNF679
scaffold_7	6721263	310.862	ZNF679
scaffold_7	6721286	294.953	ZNF679
scaffold_7	6721298	295.771	ZNF679
scaffold_7	6775998	225.565	ZNF679
scaffold_7	6792599	263.277	ZNF679
scaffold_7	6795301	238.579	ZNF679
scaffold_10	86278316	226.421	TANGO2
scaffold_10	86278970	224.111	TANGO2
scaffold_10	86279842	236.911	TANGO2
scaffold_10	86290302	316.07	DGCR8
scaffold_10	86319163	427.367	TRMT2A
scaffold_10	86319602	423.079	TRMT2A
scaffold_10	86320094	417.979	TRMT2A
scaffold_10	86320474	411.976	TRMT2A
scaffold_10	86320610	394.522	TRMT2A
scaffold_10	86321026	412.796	TRMT2A
scaffold_10	86325293	394.367	RANBP1
scaffold_10	86325690	392.94	RANBP1
scaffold_10	86326148	382.17	RANBP1
scaffold_10	86327119	370.841	RANBP1
scaffold_10	86327154	363.732	RANBP1
scaffold_10	86335492	356.266	ZDHHC8
scaffold_10	86336992	341.44	ZDHHC8
scaffold_10	86337137	338.786	ZDHHC8
scaffold_10	86337614	304.438	ZDHHC8
scaffold_10	86338613	307.579	ZDHHC8
scaffold_10	86338643	305.888	ZDHHC8
scaffold_10	86338724	302.156	ZDHHC8
scaffold_10	86338796	277.705	ZDHHC8
scaffold_10	86338879	300.875	ZDHHC8
scaffold_10	86339182	284.153	ZDHHC8
scaffold_10	86339611	269.946	ZDHHC8
scaffold_10	86339668	256.973	ZDHHC8
scaffold_10	86339686	257.861	ZDHHC8
scaffold_10	86341042	294.722	RANBP1
scaffold_10	86341117	262.625	RANBP1
scaffold_10	86341535	294.743	RANBP1
scaffold_10	86352070	373.798	CCDC188
scaffold_10	86352261	362.819	CCDC188
scaffold_10	86352272	368.82	CCDC188
scaffold_10	86352688	378.155	CCDC188
scaffold_10	86353221	379.071	CCDC188
scaffold_10	86353246	379.214	CCDC188
scaffold_10	86356502	377.052	CCDC188
scaffold_10	86357119	374.137	ZDHHC8
scaffold_10	86357451	356.044	ZDHHC8
scaffold_10	86399228	283.434	LINC02891
scaffold_10	86427414	489.934	LOC105372863
scaffold_10	86427789	469.9	LOC105372863
scaffold_10	86428003	462.493	LOC105372863
scaffold_10	86428360	487.886	LOC105372863
scaffold_10	86429253	513.148	LOC105372863
scaffold_10	86430540	523.148	RTN4R
scaffold_10	86430723	522.425	RTN4R
scaffold_10	86430799	515.496	RTN4R
scaffold_10	86433611	532.441	RTN4R
scaffold_10	86434239	538.966	RTN4R
scaffold_10	86434549	515.484	RTN4R
scaffold_10	86434552	524.928	RTN4R
scaffold_10	86434977	513.596	RTN4R
scaffold_10	86487631	755.785	PRODH
scaffold_10	86487651	762.603	PRODH
scaffold_10	86488492	765.815	PRODH
scaffold_10	86488997	780.109	PRODH
scaffold_10	86504923	812.632	DGCR6
scaffold_10	86505189	792.852	DGCR6
scaffold_10	86505464	810.656	DGCR6
scaffold_10	86505739	809.585	DGCR6
scaffold_10	86505760	809.677	DGCR6
scaffold_10	86506139	796.629	DGCR6
scaffold_10	86508280	807.034	DGCR6
scaffold_10	86556424	861.521	PIWIL3
scaffold_10	86556437	860.972	PIWIL3
scaffold_10	86556592	854.043	PIWIL3
scaffold_10	86556643	845.461	PIWIL3
scaffold_10	86556652	827.252	PIWIL3
scaffold_10	86556835	827.295	PIWIL3
scaffold_10	86556896	828.888	PIWIL3
scaffold_10	86556998	860.733	PIWIL3
scaffold_10	86557266	874.488	PIWIL3
scaffold_10	86557986	859.855	PIWIL3
scaffold_10	86558010	881.435	PIWIL3
scaffold_10	86560261	923.767	PIWIL3
scaffold_10	86560925	925.095	PIWIL3
scaffold_10	86592620	986.055	PIWIL3
scaffold_10	86592759	957.55	PIWIL3
scaffold_10	86592762	967.024	PIWIL3
scaffold_10	86592773	958.911	PIWIL3
scaffold_10	86593316	989.782	PIWIL3
scaffold_10	86593494	988.237	PIWIL3
scaffold_10	86593943	942.295	PIWIL3
scaffold_10	86594098	964.325	PIWIL3
scaffold_10	86594152	957.25	PIWIL3
scaffold_10	86594739	956.334	PIWIL3
scaffold_10	86594746	955.692	PIWIL3
scaffold_10	86594774	957.919	PIWIL3
scaffold_10	86594835	961.374	PIWIL3
scaffold_10	86594991	964.835	PIWIL3
scaffold_10	86595036	972.801	PIWIL3
scaffold_10	86595100	966.542	PIWIL3
scaffold_10	86595115	974.056	PIWIL3
scaffold_10	86595403	978.58	MZT2A
scaffold_10	86595504	981.647	MZT2A
scaffold_10	86596189	991.456	MZT2A
scaffold_10	86596238	991.092	MZT2A
scaffold_10	86596309	993.494	MZT2A
scaffold_10	86596423	999.076	MZT2A
scaffold_10	86597665	1030.25	MZT2A
scaffold_10	86599410	1050.59	MZT2A
scaffold_10	86833293	827.335	MZT2A
scaffold_10	86833836	827.48	MZT2A
scaffold_10	86833837	827.485	MZT2A
scaffold_10	86835281	829.225	MZT2A
scaffold_10	86835771	868.171	MZT2A
scaffold_10	86836827	860.572	MZT2A
scaffold_10	86836889	851.197	MZT2A
scaffold_10	86836988	850.384	MZT2A
scaffold_10	86837104	850.835	MZT2A
scaffold_10	86837184	852.677	MZT2A
scaffold_10	86837326	866.062	MZT2A
scaffold_10	86841682	868.334	MZT2A
scaffold_10	86841691	874.094	MZT2A
scaffold_10	86842935	836.6	TUBA3D
scaffold_10	86843692	863.76	TUBA3D
scaffold_10	86843823	872.472	TUBA3D
scaffold_10	86844921	872.009	TUBA3D
scaffold_10	86845093	862.665	TUBA3D
scaffold_10	86845964	832.162	TUBA3D
scaffold_10	86847196	853.613	TUBA3D
scaffold_10	86847341	842.368	TUBA3D
scaffold_10	86847342	842.367	TUBA3D
scaffold_10	86847431	859.901	TUBA3D
scaffold_10	86848379	875.045	MZT2B
scaffold_10	86848701	876.76	MZT2B
scaffold_10	86848747	877.257	MZT2B
scaffold_10	86849246	866.665	MZT2B
scaffold_10	86851694	919.251	MZT2B
scaffold_10	86874933	914.993	P2RX6
scaffold_10	86877862	900.403	P2RX6
scaffold_10	86881964	881.118	SLC7A4
scaffold_10	86882950	848.863	SLC7A4
scaffold_10	86886755	868.611	LRRC74B
scaffold_10	86900178	799.412	LRRC74B
scaffold_10	86900267	775.082	LRRC74B
scaffold_10	86900584	778.033	LRRC74B
scaffold_10	86902537	801.611	LRRC74B
scaffold_10	86903872	816.318	TUBA3C
scaffold_10	86907688	808.4	TUBA3C
scaffold_10	86930743	732.206	AIFM3
scaffold_10	86931205	742.228	AIFM3
scaffold_10	86999558	427.178	SNAP29
scaffold_10	87001842	453.521	SNAP29
scaffold_10	87002199	449.12	SNAP29
scaffold_10	87002987	433.821	SNAP29
scaffold_10	87003202	413.113	SNAP29
scaffold_10	87003210	390.711	SNAP29
scaffold_10	87003222	415.058	SNAP29
scaffold_10	87025691	351.871	PI4KA
scaffold_10	87025706	345.751	PI4KA
scaffold_10	87026270	371.635	PI4KA
scaffold_10	87026949	409.304	PI4KA
scaffold_10	87027260	413.416	PI4KA
scaffold_10	87074664	226.259	SERPIND1
scaffold_10	87075652	234.977	SERPIND1
scaffold_10	87076051	253.643	SERPIND1
scaffold_10	87077744	250.796	SERPIND1
scaffold_10	87201575	221.704	RIMBP3C
scaffold_10	87203515	232.257	RIMBP3C
scaffold_10	87204751	231.274	RIMBP3C
scaffold_10	87204790	231.435	RIMBP3C
scaffold_10	87268269	250.476	SDF2L1
scaffold_10	87268385	273.579	SDF2L1
scaffold_10	87269012	278.361	SDF2L1
scaffold_10	87269624	278.936	SDF2L1
scaffold_10	87272022	270.289	SDF2L1
scaffold_10	87292398	221.499	PPIL2
scaffold_10	86275939	226.674	TANGO2
scaffold_10	86276048	227.594	TANGO2
scaffold_10	86280120	240.424	TANGO2
scaffold_10	86280807	259.29	TANGO2
scaffold_10	86281444	256.397	TANGO2
scaffold_10	86282346	267.657	TANGO2
scaffold_10	86282378	260.941	TANGO2
scaffold_10	86282855	265.59	TANGO2
scaffold_10	86282955	273.906	TANGO2
scaffold_10	86283051	268.785	TANGO2
scaffold_10	86284766	287.806	TANGO2
scaffold_10	86298146	398.499	DGCR8
scaffold_10	86301757	413.541	DGCR8
scaffold_10	86302882	419.119	DGCR8
scaffold_10	86303519	422.491	DGCR8
scaffold_10	86303773	424.3	DGCR8
scaffold_10	86305878	436.587	DGCR8
scaffold_10	86306608	439.854	DGCR8
scaffold_10	86315509	434.703	DGCR8
scaffold_10	86316525	441.673	DGCR8
scaffold_10	86322231	398.055	DGCR8
scaffold_10	86323053	376.641	DGCR8
scaffold_10	86323057	386.318	DGCR8
scaffold_10	86323167	395.814	DGCR8
scaffold_10	86324253	386.019	TRMT2A
scaffold_10	86324545	375.953	TRMT2A
scaffold_10	86329090	365.774	TRMT2A
scaffold_10	86329135	365.426	RANBP1
scaffold_10	86329884	373.823	TRMT2A
scaffold_10	86330552	351.237	TRMT2A
scaffold_10	86330571	350.985	TRMT2A
scaffold_10	86330913	359.83	TRMT2A
scaffold_10	86330982	352.022	TRMT2A
scaffold_10	86331428	357.656	TRMT2A
scaffold_10	86331457	356.978	TRMT2A
scaffold_10	86331493	357.608	TRMT2A
scaffold_10	86331687	359.321	TRMT2A
scaffold_10	86331725	359.765	TRMT2A
scaffold_10	86332431	362.605	TRMT2A
scaffold_10	86332482	362.618	TRMT2A
scaffold_10	86333730	328.866	RANBP1
scaffold_10	86334009	336.99	RANBP1
scaffold_10	86334948	356.026	RANBP1
scaffold_10	86335029	355.823	RANBP1
scaffold_10	86341650	291.587	ZDHHC8
scaffold_10	86341668	291.447	ZDHHC8
scaffold_10	86341918	281.527	ZDHHC8
scaffold_10	86342125	271.446	ZDHHC8
scaffold_10	86342126	274.933	ZDHHC8
scaffold_10	86342184	281.016	ZDHHC8
scaffold_10	86342283	250.7	ZDHHC8
scaffold_10	86342312	279.045	ZDHHC8
scaffold_10	86342744	294.702	ZDHHC8
scaffold_10	86342808	294.744	ZDHHC8
scaffold_10	86342955	286.783	ZDHHC8
scaffold_10	86342972	293.422	ZDHHC8
scaffold_10	86343263	301.725	ZDHHC8
scaffold_10	86343646	273.051	ZDHHC8
scaffold_10	86343668	292.387	ZDHHC8
scaffold_10	86343725	290.211	ZDHHC8
scaffold_10	86343860	297.4	ZDHHC8
scaffold_10	86345543	309.265	ZDHHC8
scaffold_10	86345579	301.88	ZDHHC8
scaffold_10	86345837	305.948	ZDHHC8
scaffold_10	86346079	326.275	ZDHHC8
scaffold_10	86346358	312.606	ZDHHC8
scaffold_10	86346812	333.863	ZDHHC8
scaffold_10	86346894	326.889	ZDHHC8
scaffold_10	86347405	314.377	ZDHHC8
scaffold_10	86347438	335.983	ZDHHC8
scaffold_10	86348729	363.195	ZDHHC8
scaffold_10	86349067	365.753	ZDHHC8
scaffold_10	86350076	367.251	ZDHHC8
scaffold_10	86350169	364.636	ZDHHC8
scaffold_10	86350175	364.707	ZDHHC8
scaffold_10	86350730	370.569	ZDHHC8
scaffold_10	86350855	370.873	ZDHHC8
scaffold_10	86351083	372.684	ZDHHC8
scaffold_10	86351630	375.046	ZDHHC8
scaffold_10	86354308	383.079	ZDHHC8
scaffold_10	86354588	373.3	ZDHHC8
scaffold_10	86354880	381.928	ZDHHC8
scaffold_10	86355066	382.061	ZDHHC8
scaffold_10	86355174	382.825	ZDHHC8
scaffold_10	86355567	386.003	ZDHHC8
scaffold_10	86358974	354.927	CCDC188
scaffold_10	86359407	361.988	CCDC188
scaffold_10	86359555	378.645	CCDC188
scaffold_10	86359634	379.986	CCDC188
scaffold_10	86359844	383.711	CCDC188
scaffold_10	86360381	387.316	CCDC188
scaffold_10	86360543	387.64	CCDC188
scaffold_10	86360707	388.925	CCDC188
scaffold_10	86361198	391.865	CCDC188
scaffold_10	86361609	392.659	CCDC188
scaffold_10	86362213	382.465	CCDC188
scaffold_10	86362709	385.961	CCDC188
scaffold_10	86362751	384.645	CCDC188
scaffold_10	86362784	384.502	CCDC188
scaffold_10	86362818	385.499	CCDC188
scaffold_10	86363122	385.554	CCDC188
scaffold_10	86363123	385.565	CCDC188
scaffold_10	86363567	394.359	CCDC188
scaffold_10	86363934	395.149	CCDC188
scaffold_10	86364036	395.59	CCDC188
scaffold_10	86364036	395.59	LINC02891
scaffold_10	86364316	398.192	CCDC188
scaffold_10	86364316	398.192	LINC02891
scaffold_10	86365670	380.958	CCDC188
scaffold_10	86365670	380.958	LINC02891
scaffold_10	86365744	370.383	CCDC188
scaffold_10	86365744	370.383	LINC02891
scaffold_10	86365769	377.718	CCDC188
scaffold_10	86365769	377.718	LINC02891
scaffold_10	86366412	383.32	CCDC188
scaffold_10	86366412	383.32	LINC02891
scaffold_10	86367193	409.902	CCDC188
scaffold_10	86367193	409.902	LINC02891
scaffold_10	86367954	414.777	CCDC188
scaffold_10	86367954	414.777	LINC02891
scaffold_10	86369425	418.167	CCDC188
scaffold_10	86369425	418.167	LINC02891
scaffold_10	86370852	415.344	CCDC188
scaffold_10	86370852	415.344	LINC02891
scaffold_10	86372207	404.825	CCDC188
scaffold_10	86372207	404.825	LINC02891
scaffold_10	86372281	404.139	CCDC188
scaffold_10	86372281	404.139	LINC02891
scaffold_10	86372718	402.032	CCDC188
scaffold_10	86372718	402.032	LINC02891
scaffold_10	86373164	395.997	CCDC188
scaffold_10	86373164	395.997	LINC02891
scaffold_10	86373177	395.921	CCDC188
scaffold_10	86373177	395.921	LINC02891
scaffold_10	86373736	395.497	CCDC188
scaffold_10	86373736	395.497	LINC02891
scaffold_10	86374003	393.826	CCDC188
scaffold_10	86374003	393.826	LINC02891
scaffold_10	86374489	389.841	CCDC188
scaffold_10	86374489	389.841	LINC02891
scaffold_10	86374568	389.418	CCDC188
scaffold_10	86374568	389.418	LINC02891
scaffold_10	86375193	386.949	CCDC188
scaffold_10	86375193	386.949	LINC02891
scaffold_10	86375498	385.04	CCDC188
scaffold_10	86375498	385.04	LINC02891
scaffold_10	86377591	310.369	CCDC188
scaffold_10	86377591	310.369	LINC02891
scaffold_10	86377673	317.151	CCDC188
scaffold_10	86377673	317.151	LINC02891
scaffold_10	86379116	321.198	CCDC188
scaffold_10	86379116	321.198	LINC02891
scaffold_10	86379315	316.745	CCDC188
scaffold_10	86379315	316.745	LINC02891
scaffold_10	86379334	297.023	CCDC188
scaffold_10	86379334	297.023	LINC02891
scaffold_10	86380094	285.897	CCDC188
scaffold_10	86380094	285.897	LINC02891
scaffold_10	86380466	280.486	CCDC188
scaffold_10	86380466	280.486	LINC02891
scaffold_10	86380547	262.228	CCDC188
scaffold_10	86380547	262.228	LINC02891
scaffold_10	86380600	285.818	CCDC188
scaffold_10	86380600	285.818	LINC02891
scaffold_10	86380922	287.806	CCDC188
scaffold_10	86380922	287.806	LINC02891
scaffold_10	86381513	304.213	CCDC188
scaffold_10	86381513	304.213	LINC02891
scaffold_10	86381597	280.41	CCDC188
scaffold_10	86381597	280.41	LINC02891
scaffold_10	86382635	274.661	CCDC188
scaffold_10	86382635	274.661	LINC02891
scaffold_10	86383020	282.856	CCDC188
scaffold_10	86383020	282.856	LINC02891
scaffold_10	86383141	263.518	CCDC188
scaffold_10	86383141	263.518	LINC02891
scaffold_10	86383295	274.225	CCDC188
scaffold_10	86383295	274.225	LINC02891
scaffold_10	86383317	261.566	CCDC188
scaffold_10	86383317	261.566	LINC02891
scaffold_10	86384130	291.112	CCDC188
scaffold_10	86384130	291.112	LINC02891
scaffold_10	86384169	298.161	CCDC188
scaffold_10	86384169	298.161	LINC02891
scaffold_10	86384293	300.972	CCDC188
scaffold_10	86384293	300.972	LINC02891
scaffold_10	86385248	254.131	CCDC188
scaffold_10	86385248	254.131	LINC02891
scaffold_10	86385278	253.025	CCDC188
scaffold_10	86385278	253.025	LINC02891
scaffold_10	86385407	257.73	CCDC188
scaffold_10	86385407	257.73	LINC02891
scaffold_10	86385488	284.103	CCDC188
scaffold_10	86385488	284.103	LINC02891
scaffold_10	86385668	282.793	CCDC188
scaffold_10	86385668	282.793	LINC02891
scaffold_10	86385804	286.7	CCDC188
scaffold_10	86385804	286.7	LINC02891
scaffold_10	86386242	294.617	CCDC188
scaffold_10	86386242	294.617	LINC02891
scaffold_10	86386333	303.492	CCDC188
scaffold_10	86386333	303.492	LINC02891
scaffold_10	86386502	299.08	CCDC188
scaffold_10	86386502	299.08	LINC02891
scaffold_10	86386950	305.718	CCDC188
scaffold_10	86386950	305.718	LINC02891
scaffold_10	86387107	315.973	CCDC188
scaffold_10	86387107	315.973	LINC02891
scaffold_10	86387395	311.403	CCDC188
scaffold_10	86387395	311.403	LINC02891
scaffold_10	86387681	307.37	CCDC188
scaffold_10	86387681	307.37	LINC02891
scaffold_10	86390986	337.764	CCDC188
scaffold_10	86390986	337.764	LINC02891
scaffold_10	86391232	334.678	CCDC188
scaffold_10	86391232	334.678	LINC02891
scaffold_10	86391828	315.285	CCDC188
scaffold_10	86391828	315.285	LINC02891
scaffold_10	86391853	287.885	CCDC188
scaffold_10	86391853	287.885	LINC02891
scaffold_10	86392565	306.088	CCDC188
scaffold_10	86392565	306.088	LINC02891
scaffold_10	86393261	302.532	CCDC188
scaffold_10	86393261	302.532	LINC02891
scaffold_10	86393844	297.832	CCDC188
scaffold_10	86393844	297.832	LINC02891
scaffold_10	86437425	525.443	RTN4R
scaffold_10	86438465	543.463	RTN4R
scaffold_10	86438735	551.512	RTN4R
scaffold_10	86439449	510.709	RTN4R
scaffold_10	86439454	521.111	RTN4R
scaffold_10	86439608	540.431	RTN4R
scaffold_10	86439638	534.514	RTN4R
scaffold_10	86440533	556.487	RTN4R
scaffold_10	86440747	547.334	RTN4R
scaffold_10	86440860	548.571	RTN4R
scaffold_10	86442180	557.195	RTN4R
scaffold_10	86442312	565.485	RTN4R
scaffold_10	86442652	550.519	RTN4R
scaffold_10	86444246	536.653	RTN4R
scaffold_10	86445838	559.644	RTN4R
scaffold_10	86445850	565.633	RTN4R
scaffold_10	86446289	566.378	RTN4R
scaffold_10	86446626	531.791	RTN4R
scaffold_10	86446630	531.741	RTN4R
scaffold_10	86446915	548.565	RTN4R
scaffold_10	86447000	546.737	RTN4R
scaffold_10	86447027	547.434	RTN4R
scaffold_10	86447213	547.667	RTN4R
scaffold_10	86448195	575.567	RTN4R
scaffold_10	86449559	542.829	RTN4R
scaffold_10	86449726	537.791	RTN4R
scaffold_10	86449747	551.91	RTN4R
scaffold_10	86451364	604.827	RTN4R
scaffold_10	86451874	618.334	RTN4R
scaffold_10	86452653	602.152	RTN4R
scaffold_10	86452930	604.193	RTN4R
scaffold_10	86453526	630.404	RTN4R
scaffold_10	86453843	632.982	RTN4R
scaffold_10	86454050	634.667	RTN4R
scaffold_10	86454247	636.842	RTN4R
scaffold_10	86454615	637.679	RTN4R
scaffold_10	86454621	637.753	RTN4R
scaffold_10	86454980	646.251	RTN4R
scaffold_10	86455848	636.983	RTN4R
scaffold_10	86456394	662.785	RTN4R
scaffold_10	86459672	660.856	RTN4R
scaffold_10	86459976	662.111	RTN4R
scaffold_10	86461753	693.316	RTN4R
scaffold_10	86462710	674.87	RTN4R
scaffold_10	86463283	695.789	RTN4R
scaffold_10	86464661	676.247	RTN4R
scaffold_10	86465257	665.643	RTN4R
scaffold_10	86465388	691.641	RTN4R
scaffold_10	86465631	697.026	RTN4R
scaffold_10	86466402	705.106	RTN4R
scaffold_10	86466798	707.788	RTN4R
scaffold_10	86467982	712.427	RTN4R
scaffold_10	86468750	694.017	RTN4R
scaffold_10	86470937	681.911	RTN4R
scaffold_10	86471851	700.93	RTN4R
scaffold_10	86471922	698.757	RTN4R
scaffold_10	86472082	669.673	RTN4R
scaffold_10	86472151	670.543	RTN4R
scaffold_10	86473065	717.883	RTN4R
scaffold_10	86475243	703.683	RTN4R
scaffold_10	86476475	678.852	RTN4R
scaffold_10	86476926	709.032	RTN4R
scaffold_10	86476927	709.031	RTN4R
scaffold_10	86477164	713.75	RTN4R
scaffold_10	86477405	688.443	RTN4R
scaffold_10	86477660	717.835	RTN4R
scaffold_10	86477791	720.484	RTN4R
scaffold_10	86478419	729.018	RTN4R
scaffold_10	86478694	731.6	RTN4R
scaffold_10	86480406	732.356	RTN4R
scaffold_10	86480448	731.89	RTN4R
scaffold_10	86480655	723.586	RTN4R
scaffold_10	86480797	732.7	RTN4R
scaffold_10	86481062	735.213	RTN4R
scaffold_10	86481447	728.625	RTN4R
scaffold_10	86482579	736.642	PRODH
scaffold_10	86482719	731.654	PRODH
scaffold_10	86482733	731.114	PRODH
scaffold_10	86482770	730.397	PRODH
scaffold_10	86482775	730.625	PRODH
scaffold_10	86482960	738.235	PRODH
scaffold_10	86483404	743.811	PRODH
scaffold_10	86484368	735.654	PRODH
scaffold_10	86484640	743.054	PRODH
scaffold_10	86484783	734.983	PRODH
scaffold_10	86485479	718.647	PRODH
scaffold_10	86485496	718.598	PRODH
scaffold_10	86485570	740.215	PRODH
scaffold_10	86486733	761.188	PRODH
scaffold_10	86486879	762.212	PRODH
scaffold_10	86493034	749.584	PRODH
scaffold_10	86494126	777.517	PRODH
scaffold_10	86494160	784.793	PRODH
scaffold_10	86495454	778.732	PRODH
scaffold_10	86495760	760.612	PRODH
scaffold_10	86496823	786.548	PRODH
scaffold_10	86498977	783.832	PRODH
scaffold_10	86499157	782.847	PRODH
scaffold_10	86499591	791.92	PRODH
scaffold_10	86499925	789.755	PRODH
scaffold_10	86500189	769.319	PRODH
scaffold_10	86500284	777.823	PRODH
scaffold_10	86500810	785.82	PRODH
scaffold_10	86500825	773.201	PRODH
scaffold_10	86502143	788.409	PRODH
scaffold_10	86509745	804.303	DGCR6
scaffold_10	86509797	812.084	PRODH
scaffold_10	86510694	830.089	PRODH
scaffold_10	86510713	830.22	PRODH
scaffold_10	86511705	839.199	PRODH
scaffold_10	86513668	841.031	DGCR6
scaffold_10	86514281	828.291	DGCR6
scaffold_10	86514520	835.567	DGCR6
scaffold_10	86514610	835.677	DGCR6
scaffold_10	86514857	836.475	DGCR6
scaffold_10	86515052	820.652	DGCR6
scaffold_10	86523347	843.407	DGCR6
scaffold_10	86524576	834.894	DGCR6
scaffold_10	86528020	775.593	DGCR6
scaffold_10	86528077	757.82	DGCR6
scaffold_10	86528078	746.494	DGCR6
scaffold_10	86528217	774.944	DGCR6
scaffold_10	86528297	775.63	DGCR6
scaffold_10	86528419	776.604	DGCR6
scaffold_10	86528527	777.648	DGCR6
scaffold_10	86530609	749.866	DGCR6
scaffold_10	86532209	597.332	DGCR6
scaffold_10	86532237	586.853	DGCR6
scaffold_10	86532247	586.856	DGCR6
scaffold_10	86532321	595.385	DGCR6
scaffold_10	86532460	595.9	DGCR6
scaffold_10	86532606	586.664	DGCR6
scaffold_10	86532659	575.192	DGCR6
scaffold_10	86532664	575.629	DGCR6
scaffold_10	86532800	599.821	DGCR6
scaffold_10	86533022	589.872	DGCR6
scaffold_10	86533023	589.929	DGCR6
scaffold_10	86533160	651.554	DGCR6
scaffold_10	86533189	626.85	DGCR6
scaffold_10	86537180	724.682	DGCR6
scaffold_10	86537940	726.674	DGCR6
scaffold_10	86538848	770.487	DGCR6
scaffold_10	86539523	732.032	DGCR6
scaffold_10	86540855	765.065	DGCR6
scaffold_10	86541055	735.005	DGCR6
scaffold_10	86541266	735.053	DGCR6
scaffold_10	86542839	688.956	DGCR6
scaffold_10	86542840	687.578	DGCR6
scaffold_10	86542849	656.344	DGCR6
scaffold_10	86542851	652.444	DGCR6
scaffold_10	86542853	653.298	DGCR6
scaffold_10	86542856	659.279	DGCR6
scaffold_10	86542892	687.671	DGCR6
scaffold_10	86543667	747.174	DGCR6
scaffold_10	86545203	775.438	DGCR6
scaffold_10	86545259	799.717	DGCR6
scaffold_10	86546043	819.119	DGCR6
scaffold_10	86546511	820.7	DGCR6
scaffold_10	86546514	820.742	DGCR6
scaffold_10	86548176	799.607	DGCR6
scaffold_10	86549140	818.218	DGCR6
scaffold_10	86550889	833.462	DGCR6
scaffold_10	86552611	843.447	DGCR6
scaffold_10	86553250	877.001	DGCR6
scaffold_10	86554821	878.35	DGCR6
scaffold_10	86555158	857.793	DGCR6
scaffold_10	86555444	876.079	DGCR6
scaffold_10	86561301	906.595	PIWIL3
scaffold_10	86561646	926.514	PIWIL3
scaffold_10	86562026	924.743	PIWIL3
scaffold_10	86562125	900.269	PIWIL3
scaffold_10	86562518	924.906	PIWIL3
scaffold_10	86562619	935.527	PIWIL3
scaffold_10	86563713	926.234	PIWIL3
scaffold_10	86567790	1000.51	PIWIL3
scaffold_10	86567850	1000.98	PIWIL3
scaffold_10	86569774	1017.87	PIWIL3
scaffold_10	86577606	1022.09	PIWIL3
scaffold_10	86577650	991.248	PIWIL3
scaffold_10	86578219	1035.03	PIWIL3
scaffold_10	86580406	1028.61	PIWIL3
scaffold_10	86580496	1036.96	PIWIL3
scaffold_10	86580930	1040.57	PIWIL3
scaffold_10	86581442	1043.02	PIWIL3
scaffold_10	86584216	1030.54	PIWIL3
scaffold_10	86585093	994.295	PIWIL3
scaffold_10	86585116	1022.66	PIWIL3
scaffold_10	86586919	1031.44	PIWIL3
scaffold_10	86588754	1017.14	PIWIL3
scaffold_10	86590135	1021.56	PIWIL3
scaffold_10	86592177	999.517	PIWIL3
scaffold_10	86592368	957.333	PIWIL3
scaffold_10	86601482	1072.58	MZT2A
scaffold_10	86602346	1082.51	MZT2A
scaffold_10	86602360	1082.45	MZT2A
scaffold_10	86602384	1082.33	MZT2A
scaffold_10	86602398	1082.25	MZT2A
scaffold_10	86602402	1082.23	MZT2A
scaffold_10	86602413	1082.16	MZT2A
scaffold_10	86602506	1081.44	MZT2A
scaffold_10	86602522	1081.27	MZT2A
scaffold_10	86602532	1081.16	MZT2A
scaffold_10	86602568	1080.71	MZT2A
scaffold_10	86602696	1076.95	MZT2A
scaffold_10	86602722	1062.31	MZT2A
scaffold_10	86602723	1070.39	MZT2A
scaffold_10	86602786	1078.53	MZT2A
scaffold_10	86602790	1078.64	MZT2A
scaffold_10	86602799	1078.86	MZT2A
scaffold_10	86602813	1079.14	MZT2A
scaffold_10	86602819	1079.25	MZT2A
scaffold_10	86603788	1057.96	MZT2A
scaffold_10	86604662	1040.14	MZT2A
scaffold_10	86604885	1047.28	MZT2A
scaffold_10	86604989	1056.31	MZT2A
scaffold_10	86605618	1044.98	MZT2A
scaffold_10	86605777	1034.49	SMPD4
scaffold_10	86605899	1050.67	SMPD4
scaffold_10	86605931	1044.17	SMPD4
scaffold_10	86607142	1068.48	SMPD4
scaffold_10	86608224	1066.37	SMPD4
scaffold_10	86608744	1043.75	SMPD4
scaffold_10	86609483	1048.13	SMPD4
scaffold_10	86609554	1048.08	SMPD4
scaffold_10	86611610	1004.14	SMPD4
scaffold_10	86612158	1018.96	SMPD4
scaffold_10	86612199	1017.12	SMPD4
scaffold_10	86612218	1024.55	SMPD4
scaffold_10	86612499	1016.41	SMPD4
scaffold_10	86612551	1022.67	SMPD4
scaffold_10	86612607	1007.87	SMPD4
scaffold_10	86612952	1003.74	SMPD4
scaffold_10	86613464	1027.86	SMPD4
scaffold_10	86614014	1019.59	SMPD4
scaffold_10	86614739	1017.55	SMPD4
scaffold_10	86614776	1001.44	SMPD4
scaffold_10	86614851	1020.56	SMPD4
scaffold_10	86615146	1039.6	SMPD4
scaffold_10	86616120	1028.02	SMPD4
scaffold_10	86616183	1026.8	SMPD4
scaffold_10	86616337	1018.32	SMPD4
scaffold_10	86616417	1028.18	SMPD4
scaffold_10	86616582	1043.07	SMPD4
scaffold_10	86617700	1023.62	SMPD4
scaffold_10	86618074	1044.65	SMPD4
scaffold_10	86619272	1003.59	SMPD4
scaffold_10	86619309	1010.29	SMPD4
scaffold_10	86619352	1030.14	SMPD4
scaffold_10	86621564	1057.74	SMPD4
scaffold_10	86622152	1045.4	SMPD4
scaffold_10	86622227	1033.38	SMPD4
scaffold_10	86622247	1040.82	SMPD4
scaffold_10	86622643	1041.11	SMPD4
scaffold_10	86622875	1052.73	SMPD4
scaffold_10	86623590	1044.88	SMPD4
scaffold_10	86623649	1061.08	SMPD4
scaffold_10	86623910	1047.31	SMPD4
scaffold_10	86624221	1060.52	SMPD4
scaffold_10	86624496	1073.44	SMPD4
scaffold_10	86624924	1066.55	SMPD4
scaffold_10	86625048	1075.47	SMPD4
scaffold_10	86625147	1068.95	SMPD4
scaffold_10	86626159	1081.35	SMPD4
scaffold_10	86628116	1075.66	SMPD4
scaffold_10	86628901	1026.62	SMPD4
scaffold_10	86629335	1005.77	SMPD4
scaffold_10	86629368	1001.1	SMPD4
scaffold_10	86629401	1001.36	SMPD4
scaffold_10	86629491	1003.62	SMPD4
scaffold_10	86629549	1015.64	SMPD4
scaffold_10	86629566	995.434	SMPD4
scaffold_10	86629588	1020.62	SMPD4
scaffold_10	86629606	1033.24	SMPD4
scaffold_10	86629912	1071.94	SMPD4
scaffold_10	86631759	1117.27	SMPD4
scaffold_10	86631901	1102.29	SMPD4
scaffold_10	86631908	1101.99	SMPD4
scaffold_10	86631920	1110.92	SMPD4
scaffold_10	86634955	1164.53	SMPD4
scaffold_10	86635759	1169.24	SMPD4
scaffold_10	86636072	1171.44	SMPD4
scaffold_10	86638109	1183.17	SMPD4
scaffold_10	86644444	1159.93	SMPD4
scaffold_10	86645305	1158.08	SMPD4
scaffold_10	86645387	1148.55	SMPD4
scaffold_10	86646286	1137.93	SMPD4
scaffold_10	86646373	1145.29	SMPD4
scaffold_10	86646832	1127.57	SMPD4
scaffold_10	86646941	1100.29	SMPD4
scaffold_10	86648905	1128.2	SMPD4
scaffold_10	86649019	1126.09	SMPD4
scaffold_10	86650596	1031.43	SMPD4
scaffold_10	86650738	1016.59	SMPD4
scaffold_10	86650788	1006.21	SMPD4
scaffold_10	86651001	1046.2	SMPD4
scaffold_10	86651064	1041.67	SMPD4
scaffold_10	86651296	962.497	SMPD4
scaffold_10	86651394	916.678	SMPD4
scaffold_10	86651395	916.275	SMPD4
scaffold_10	86651408	956.709	SMPD4
scaffold_10	86651416	927.317	SMPD4
scaffold_10	86651438	964.204	SMPD4
scaffold_10	86651457	950.991	SMPD4
scaffold_10	86651458	929.135	SMPD4
scaffold_10	86651478	931.313	SMPD4
scaffold_10	86651494	970.154	SMPD4
scaffold_10	86651502	972.833	SMPD4
scaffold_10	86651524	974.836	SMPD4
scaffold_10	86651542	947.156	SMPD4
scaffold_10	86651570	955.737	SMPD4
scaffold_10	86651578	975.35	SMPD4
scaffold_10	86651610	939.794	SMPD4
scaffold_10	86651619	946.694	SMPD4
scaffold_10	86651631	954.029	SMPD4
scaffold_10	86651683	1010.84	SMPD4
scaffold_10	86651692	1014.12	SMPD4
scaffold_10	86651698	1016.15	SMPD4
scaffold_10	86651725	1024.13	SMPD4
scaffold_10	86651777	1036.13	SMPD4
scaffold_10	86651782	1037.12	SMPD4
scaffold_10	86651787	1038.1	SMPD4
scaffold_10	86651853	1049.24	SMPD4
scaffold_10	86651858	1049.98	SMPD4
scaffold_10	86652151	1080.07	SMPD4
scaffold_10	86652160	1080.72	SMPD4
scaffold_10	86652177	1081.93	SMPD4
scaffold_10	86652239	1085.99	SMPD4
scaffold_10	86652251	1086.72	SMPD4
scaffold_10	86652299	1089.49	SMPD4
scaffold_10	86652310	1090.08	SMPD4
scaffold_10	86652345	1091.89	SMPD4
scaffold_10	86652398	1094.4	SMPD4
scaffold_10	86652639	1101.86	SMPD4
scaffold_10	86652707	1087.08	SMPD4
scaffold_10	86652726	1102.32	SMPD4
scaffold_10	86653018	1115.63	SMPD4
scaffold_10	86653085	1117.36	SMPD4
scaffold_10	86653086	1117.38	SMPD4
scaffold_10	86653093	1117.54	SMPD4
scaffold_10	86653557	1124	SMPD4
scaffold_10	86653719	1124.01	SMPD4
scaffold_10	86653781	1123.28	SMPD4
scaffold_10	86653809	1122.44	SMPD4
scaffold_10	86653831	1114.92	SMPD4
scaffold_10	86653857	1122.46	SMPD4
scaffold_10	86653893	1123.12	SMPD4
scaffold_10	86653916	1123.25	SMPD4
scaffold_10	86653920	1123.26	SMPD4
scaffold_10	86654019	1122.67	SMPD4
scaffold_10	86654038	1122.38	SMPD4
scaffold_10	86654075	1121.6	SMPD4
scaffold_10	86654116	1120.27	SMPD4
scaffold_10	86654175	1116.13	SMPD4
scaffold_10	86654176	1116	SMPD4
scaffold_10	86654186	1114.39	SMPD4
scaffold_10	86654192	1112.96	SMPD4
scaffold_10	86654193	1112.66	SMPD4
scaffold_10	86654206	1084.88	SMPD4
scaffold_10	86654364	1122.06	SMPD4
scaffold_10	86654365	1122.08	SMPD4
scaffold_10	86654367	1122.12	SMPD4
scaffold_10	86654371	1122.19	SMPD4
scaffold_10	86654461	1123.19	SMPD4
scaffold_10	86654479	1123.28	SMPD4
scaffold_10	86654506	1123.36	SMPD4
scaffold_10	86654558	1123.36	SMPD4
scaffold_10	86654604	1123.21	SMPD4
scaffold_10	86654606	1123.2	SMPD4
scaffold_10	86655204	1091.93	SMPD4
scaffold_10	86655206	1102.02	SMPD4
scaffold_10	86655254	1106.64	SMPD4
scaffold_10	86655281	1106.35	SMPD4
scaffold_10	86655287	1106.23	SMPD4
scaffold_10	86655345	1104.36	SMPD4
scaffold_10	86655365	1103.46	SMPD4
scaffold_10	86655553	1061.87	SMPD4
scaffold_10	86655554	1061.63	SMPD4
scaffold_10	86655560	1071.15	SMPD4
scaffold_10	86655602	1075.53	SMPD4
scaffold_10	86655677	1040.72	SMPD4
scaffold_10	86655680	1040.86	SMPD4
scaffold_10	86656686	1106.88	SMPD4
scaffold_10	86656689	1106.85	SMPD4
scaffold_10	86656700	1106.72	SMPD4
scaffold_10	86656756	1106	SMPD4
scaffold_10	86656767	1105.85	SMPD4
scaffold_10	86656768	1105.83	SMPD4
scaffold_10	86656831	1104.83	SMPD4
scaffold_10	86656832	1104.81	SMPD4
scaffold_10	86656867	1104.17	SMPD4
scaffold_10	86656896	1103.61	SMPD4
scaffold_10	86656897	1103.59	SMPD4
scaffold_10	86656939	1102.7	SMPD4
scaffold_10	86656948	1102.5	SMPD4
scaffold_10	86657025	1100.63	SMPD4
scaffold_10	86657026	1100.61	SMPD4
scaffold_10	86657107	1098.34	SMPD4
scaffold_10	86657192	1095.54	SMPD4
scaffold_10	86657257	1092.78	SMPD4
scaffold_10	86657301	1083.27	SMPD4
scaffold_10	86657341	1090.08	SMPD4
scaffold_10	86657458	1087.4	SMPD4
scaffold_10	86657919	1067.61	SMPD4
scaffold_10	86657925	1067.26	SMPD4
scaffold_10	86658045	1059.56	SMPD4
scaffold_10	86658046	1059.48	SMPD4
scaffold_10	86658145	1051.16	SMPD4
scaffold_10	86658250	999.975	SMPD4
scaffold_10	86658272	1036.11	SMPD4
scaffold_10	86658312	1038.76	SMPD4
scaffold_10	86658318	1038.83	SMPD4
scaffold_10	86658335	1038.8	SMPD4
scaffold_10	86658336	1038.79	SMPD4
scaffold_10	86658352	1038.54	SMPD4
scaffold_10	86658353	1038.52	SMPD4
scaffold_10	86658466	1033.47	SMPD4
scaffold_10	86658502	1030.99	SMPD4
scaffold_10	86658517	1029.82	SMPD4
scaffold_10	86658605	1020	SMPD4
scaffold_10	86658620	1017.05	SMPD4
scaffold_10	86658625	1015.79	SMPD4
scaffold_10	86658648	976.777	SMPD4
scaffold_10	86658942	1005.6	SMPD4
scaffold_10	86659077	993.499	SMPD4
scaffold_10	86659090	992.079	SMPD4
scaffold_10	86659134	986.818	SMPD4
scaffold_10	86659236	969.937	SMPD4
scaffold_10	86659281	922.941	SMPD4
scaffold_10	86659482	874.828	SMPD4
scaffold_10	86659488	887.876	SMPD4
scaffold_10	86659489	870.596	SMPD4
scaffold_10	86659504	877.882	SMPD4
scaffold_10	86659718	883.708	SMPD4
scaffold_10	86659774	889.237	SMPD4
scaffold_10	86659781	876.965	SMPD4
scaffold_10	86659995	896.264	SMPD4
scaffold_10	86660164	878.903	SMPD4
scaffold_10	86660182	888.319	SMPD4
scaffold_10	86660186	868.398	SMPD4
scaffold_10	86660189	874.209	SMPD4
scaffold_10	86660201	876.762	SMPD4
scaffold_10	86661243	937.992	SMPD4
scaffold_10	86661256	923.763	SMPD4
scaffold_10	86661318	949.75	SMPD4
scaffold_10	86662662	817.58	SMPD4
scaffold_10	86662707	820.766	SMPD4
scaffold_10	86662924	811.724	SMPD4
scaffold_10	86663092	771.785	SMPD4
scaffold_10	86663102	770.381	SMPD4
scaffold_10	86663253	750.926	SMPD4
scaffold_10	86663295	728.75	SMPD4
scaffold_10	86663297	728.147	SMPD4
scaffold_10	86663316	733.847	SMPD4
scaffold_10	86663331	737.038	SMPD4
scaffold_10	86663358	746.065	SMPD4
scaffold_10	86663768	778.624	SMPD4
scaffold_10	86663843	756.236	SMPD4
scaffold_10	86663953	749.093	SMPD4
scaffold_10	86664004	740.54	SMPD4
scaffold_10	86664274	784.566	SMPD4
scaffold_10	86664587	716.514	SMPD4
scaffold_10	86664718	712.984	SMPD4
scaffold_10	86664824	671.339	SMPD4
scaffold_10	86664881	651.846	SMPD4
scaffold_10	86664898	646.79	SMPD4
scaffold_10	86664936	633.563	SMPD4
scaffold_10	86664940	632.876	SMPD4
scaffold_10	86664964	637.779	SMPD4
scaffold_10	86664989	644.092	SMPD4
scaffold_10	86664995	639.31	SMPD4
scaffold_10	86665032	660.573	SMPD4
scaffold_10	86665589	589.933	SMPD4
scaffold_10	86665600	585.923	SMPD4
scaffold_10	86665674	555.278	SMPD4
scaffold_10	86665684	543.114	SMPD4
scaffold_10	86665686	543.255	SMPD4
scaffold_10	86665709	555.935	SMPD4
scaffold_10	86665759	569.079	SMPD4
scaffold_10	86665769	578.449	SMPD4
scaffold_10	86665787	540.795	SMPD4
scaffold_10	86665792	539.065	SMPD4
scaffold_10	86665805	543.869	SMPD4
scaffold_10	86665807	544.39	SMPD4
scaffold_10	86665813	554.107	SMPD4
scaffold_10	86665875	618.628	SMPD4
scaffold_10	86665925	631.819	SMPD4
scaffold_10	86666012	631.54	SMPD4
scaffold_10	86666025	632.43	SMPD4
scaffold_10	86666199	592.291	SMPD4
scaffold_10	86666202	596.034	SMPD4
scaffold_10	86666214	584.954	SMPD4
scaffold_10	86666237	590.468	SMPD4
scaffold_10	86666243	591.388	SMPD4
scaffold_10	86666263	600.756	SMPD4
scaffold_10	86666292	610.867	SMPD4
scaffold_10	86666316	620.039	SMPD4
scaffold_10	86666370	640.922	SMPD4
scaffold_10	86666592	707.87	SMPD4
scaffold_10	86666593	707.877	SMPD4
scaffold_10	86666604	711.122	SMPD4
scaffold_10	86666615	713.752	SMPD4
scaffold_10	86666639	719.788	SMPD4
scaffold_10	86667010	761.757	SMPD4
scaffold_10	86667976	659.701	SMPD4
scaffold_10	86668016	635.426	SMPD4
scaffold_10	86668031	624.388	SMPD4
scaffold_10	86668044	608.626	SMPD4
scaffold_10	86668045	608.523	SMPD4
scaffold_10	86668055	622.621	SMPD4
scaffold_10	86668084	639.79	SMPD4
scaffold_10	86668172	648.783	SMPD4
scaffold_10	86668188	643.388	SMPD4
scaffold_10	86668192	645.021	SMPD4
scaffold_10	86668239	679.651	SMPD4
scaffold_10	86668291	705.669	SMPD4
scaffold_10	86668333	734.737	SMPD4
scaffold_10	86668455	770.944	SMPD4
scaffold_10	86668518	779.334	SMPD4
scaffold_10	86668624	768.262	SMPD4
scaffold_10	86668637	769.027	SMPD4
scaffold_10	86668674	775.068	SMPD4
scaffold_10	86668707	788.658	SMPD4
scaffold_10	86668777	808.537	SMPD4
scaffold_10	86668803	812.041	SMPD4
scaffold_10	86668843	816.722	SMPD4
scaffold_10	86668871	819.613	SMPD4
scaffold_10	86668910	823.218	SMPD4
scaffold_10	86669004	830.338	SMPD4
scaffold_10	86669412	842.433	SMPD4
scaffold_10	86669587	812.716	SMPD4
scaffold_10	86669589	812.63	SMPD4
scaffold_10	86669646	818.514	SMPD4
scaffold_10	86669760	828.889	SMPD4
scaffold_10	86670008	757.026	SMPD4
scaffold_10	86670015	751.99	SMPD4
scaffold_10	86670021	753.623	SMPD4
scaffold_10	86670036	764.245	SMPD4
scaffold_10	86670585	838.347	SMPD4
scaffold_10	86672207	882.056	SMPD4
scaffold_10	86672256	879.577	SMPD4
scaffold_10	86672257	879.524	SMPD4
scaffold_10	86672265	879.088	SMPD4
scaffold_10	86672281	878.19	SMPD4
scaffold_10	86672326	875.493	SMPD4
scaffold_10	86672388	871.348	SMPD4
scaffold_10	86672500	862.369	SMPD4
scaffold_10	86672524	860.136	SMPD4
scaffold_10	86672538	858.77	SMPD4
scaffold_10	86672541	858.47	SMPD4
scaffold_10	86672709	837.019	SMPD4
scaffold_10	86672771	825.299	SMPD4
scaffold_10	86672822	812.221	SMPD4
scaffold_10	86672889	754.727	SMPD4
scaffold_10	86672916	735.915	SMPD4
scaffold_10	86672938	730.63	SMPD4
scaffold_10	86672976	722.596	SMPD4
scaffold_10	86672997	709.927	SMPD4
scaffold_10	86672999	710.039	SMPD4
scaffold_10	86673015	725.282	SMPD4
scaffold_10	86673181	765.46	SMPD4
scaffold_10	86673367	827.365	SMPD4
scaffold_10	86673431	830.792	SMPD4
scaffold_10	86673432	830.835	SMPD4
scaffold_10	86673865	831.068	SMPD4
scaffold_10	86674031	823.613	SMPD4
scaffold_10	86674032	823.554	SMPD4
scaffold_10	86674113	818.138	SMPD4
scaffold_10	86674165	813.881	SMPD4
scaffold_10	86674242	806.056	SMPD4
scaffold_10	86674300	798.331	SMPD4
scaffold_10	86674372	776.929	SMPD4
scaffold_10	86674435	726.783	SMPD4
scaffold_10	86674445	725.889	SMPD4
scaffold_10	86674630	738.624	SMPD4
scaffold_10	86674647	712.865	SMPD4
scaffold_10	86674663	713.833	SMPD4
scaffold_10	86675004	712.984	SMPD4
scaffold_10	86675050	711.385	SMPD4
scaffold_10	86675133	747.506	SMPD4
scaffold_10	86675144	748.125	SMPD4
scaffold_10	86675240	761.079	SMPD4
scaffold_10	86675821	639.13	SMPD4
scaffold_10	86675822	638.818	SMPD4
scaffold_10	86675844	652.431	SMPD4
scaffold_10	86676097	667.695	SMPD4
scaffold_10	86676287	607.071	SMPD4
scaffold_10	86676288	610.577	SMPD4
scaffold_10	86676293	610.422	SMPD4
scaffold_10	86676303	636.086	SMPD4
scaffold_10	86676349	634.386	SMPD4
scaffold_10	86676360	634.358	SMPD4
scaffold_10	86676413	611.344	SMPD4
scaffold_10	86676444	613.642	SMPD4
scaffold_10	86676920	590.546	SMPD4
scaffold_10	86677021	555.021	SMPD4
scaffold_10	86677027	551.106	SMPD4
scaffold_10	86677033	554.081	SMPD4
scaffold_10	86677269	534.069	SMPD4
scaffold_10	86677275	547.413	SMPD4
scaffold_10	86677284	523.387	SMPD4
scaffold_10	86677287	524.051	SMPD4
scaffold_10	86677295	552.484	SMPD4
scaffold_10	86677510	531.01	SMPD4
scaffold_10	86677514	530.564	SMPD4
scaffold_10	86677618	522.266	SMPD4
scaffold_10	86677634	513.53	SMPD4
scaffold_10	86677635	513.332	SMPD4
scaffold_10	86677647	525.642	SMPD4
scaffold_10	86677649	526.458	SMPD4
scaffold_10	86677655	534.716	SMPD4
scaffold_10	86678298	527.568	SMPD4
scaffold_10	86678357	504.783	SMPD4
scaffold_10	86678396	473.756	SMPD4
scaffold_10	86678399	469.782	SMPD4
scaffold_10	86678402	472.656	SMPD4
scaffold_10	86678451	475.103	SMPD4
scaffold_10	86678453	475.02	SMPD4
scaffold_10	86678478	486.527	SMPD4
scaffold_10	86678486	490.429	SMPD4
scaffold_10	86678567	524.569	SMPD4
scaffold_10	86678749	570.943	SMPD4
scaffold_10	86678774	567.138	SMPD4
scaffold_10	86678777	567.33	SMPD4
scaffold_10	86678802	574.337	SMPD4
scaffold_10	86678938	568.382	SMPD4
scaffold_10	86679165	523.386	SMPD4
scaffold_10	86679175	516.87	SMPD4
scaffold_10	86679191	525.596	SMPD4
scaffold_10	86679193	501.066	SMPD4
scaffold_10	86679195	500.729	SMPD4
scaffold_10	86679200	508.969	SMPD4
scaffold_10	86679217	536.446	SMPD4
scaffold_10	86679842	640.604	SMPD4
scaffold_10	86679931	626.529	SMPD4
scaffold_10	86679946	623.095	SMPD4
scaffold_10	86679957	620.292	SMPD4
scaffold_10	86680046	552.95	SMPD4
scaffold_10	86680048	551.635	SMPD4
scaffold_10	86680059	552.254	SMPD4
scaffold_10	86680086	539.575	SMPD4
scaffold_10	86680107	532.847	SMPD4
scaffold_10	86680116	532.336	SMPD4
scaffold_10	86680150	531.294	SMPD4
scaffold_10	86680157	531.933	SMPD4
scaffold_10	86680219	538.538	SMPD4
scaffold_10	86680253	543.737	SMPD4
scaffold_10	86680315	517.941	SMPD4
scaffold_10	86680334	500.184	SMPD4
scaffold_10	86680336	499.217	SMPD4
scaffold_10	86680354	494.447	SMPD4
scaffold_10	86680360	484.344	SMPD4
scaffold_10	86680361	483.892	SMPD4
scaffold_10	86680364	490.811	SMPD4
scaffold_10	86680373	506.16	SMPD4
scaffold_10	86680410	540.5	SMPD4
scaffold_10	86680418	544.935	SMPD4
scaffold_10	86680516	563.174	SMPD4
scaffold_10	86680527	562.74	SMPD4
scaffold_10	86680538	567.263	SMPD4
scaffold_10	86680577	601.432	SMPD4
scaffold_10	86680591	580.54	SMPD4
scaffold_10	86680601	574.673	SMPD4
scaffold_10	86680606	584.769	SMPD4
scaffold_10	86680837	723.375	SMPD4
scaffold_10	86680863	729.942	SMPD4
scaffold_10	86680885	735.103	SMPD4
scaffold_10	86680941	746.265	SMPD4
scaffold_10	86680972	737.293	SMPD4
scaffold_10	86681018	763.225	SMPD4
scaffold_10	86681035	767.162	SMPD4
scaffold_10	86681151	789.833	SMPD4
scaffold_10	86681191	796.648	SMPD4
scaffold_10	86681214	800.392	SMPD4
scaffold_10	86681257	807.088	SMPD4
scaffold_10	86681264	808.142	SMPD4
scaffold_10	86681270	809.037	SMPD4
scaffold_10	86681352	820.631	SMPD4
scaffold_10	86681369	822.899	SMPD4
scaffold_10	86681370	823.031	SMPD4
scaffold_10	86682286	862.469	SMPD4
scaffold_10	86682295	856.512	SMPD4
scaffold_10	86682863	937.314	SMPD4
scaffold_10	86682927	949.997	SMPD4
scaffold_10	86682989	954.456	SMPD4
scaffold_10	86683037	957.568	SMPD4
scaffold_10	86683232	968.522	SMPD4
scaffold_10	86683318	972.619	SMPD4
scaffold_10	86683619	957.419	SMPD4
scaffold_10	86683722	989.058	SMPD4
scaffold_10	86683745	990.635	SMPD4
scaffold_10	86683843	996.322	SMPD4
scaffold_10	86683862	997.301	SMPD4
scaffold_10	86683923	1000.25	SMPD4
scaffold_10	86683935	1000.8	SMPD4
scaffold_10	86683949	1001.42	SMPD4
scaffold_10	86684113	1008	SMPD4
scaffold_10	86684207	1011.22	SMPD4
scaffold_10	86684210	1011.31	SMPD4
scaffold_10	86684228	1011.87	SMPD4
scaffold_10	86684232	1011.99	SMPD4
scaffold_10	86684370	1015.61	SMPD4
scaffold_10	86684377	1015.76	SMPD4
scaffold_10	86684380	1015.82	SMPD4
scaffold_10	86684432	1016.74	SMPD4
scaffold_10	86684471	1017.13	SMPD4
scaffold_10	86684524	1009.93	SMPD4
scaffold_10	86684777	1022.9	SMPD4
scaffold_10	86684787	1022.93	SMPD4
scaffold_10	86684803	1022.92	SMPD4
scaffold_10	86684889	1021.71	SMPD4
scaffold_10	86684914	1020.68	SMPD4
scaffold_10	86684988	984.371	SMPD4
scaffold_10	86685008	999.389	SMPD4
scaffold_10	86685069	1015.09	SMPD4
scaffold_10	86685559	1047.8	SMPD4
scaffold_10	86685587	1048.49	SMPD4
scaffold_10	86685665	1050.06	SMPD4
scaffold_10	86685696	1050.5	SMPD4
scaffold_10	86685855	1026.75	SMPD4
scaffold_10	86685949	1055.79	SMPD4
scaffold_10	86685956	1056.16	SMPD4
scaffold_10	86686080	1060.91	SMPD4
scaffold_10	86686165	1055.15	SMPD4
scaffold_10	86686232	1065.86	SMPD4
scaffold_10	86688337	1104.17	SMPD4
scaffold_10	86688347	1104.25	SMPD4
scaffold_10	86690167	1088.18	SMPD4
scaffold_10	86690199	1087.61	SMPD4
scaffold_10	86690244	1095.61	SMPD4
scaffold_10	86690292	1095.01	SMPD4
scaffold_10	86690296	1094.81	SMPD4
scaffold_10	86690312	1087.77	SMPD4
scaffold_10	86690314	1092.79	SMPD4
scaffold_10	86690319	1094.05	SMPD4
scaffold_10	86690320	1094.18	SMPD4
scaffold_10	86691461	980.459	SMPD4
scaffold_10	86691473	976.795	SMPD4
scaffold_10	86691513	965.005	SMPD4
scaffold_10	86691519	960.665	SMPD4
scaffold_10	86691522	963.207	SMPD4
scaffold_10	86691586	1030.59	SMPD4
scaffold_10	86691722	1062.84	SMPD4
scaffold_10	86691834	1070.19	SMPD4
scaffold_10	86691842	1064.35	SMPD4
scaffold_10	86692141	1042.6	SMPD4
scaffold_10	86693065	1126.6	SMPD4
scaffold_10	86693192	1129.66	SMPD4
scaffold_10	86693227	1130.44	SMPD4
scaffold_10	86693233	1130.57	SMPD4
scaffold_10	86693246	1130.85	SMPD4
scaffold_10	86693254	1131.02	SMPD4
scaffold_10	86693329	1132.54	SMPD4
scaffold_10	86693340	1132.75	SMPD4
scaffold_10	86693420	1134.23	SMPD4
scaffold_10	86693434	1134.47	SMPD4
scaffold_10	86693539	1136.2	SMPD4
scaffold_10	86693594	1137.03	SMPD4
scaffold_10	86693629	1137.52	SMPD4
scaffold_10	86693779	1139.39	SMPD4
scaffold_10	86693871	1140.28	SMPD4
scaffold_10	86693918	1140.62	SMPD4
scaffold_10	86694068	1133.12	SMPD4
scaffold_10	86694133	1142.28	SMPD4
scaffold_10	86694313	1145.35	SMPD4
scaffold_10	86694742	1149.45	SMPD4
scaffold_10	86695165	1151.53	SMPD4
scaffold_10	86695264	1151.75	SMPD4
scaffold_10	86695272	1151.76	SMPD4
scaffold_10	86695310	1151.8	SMPD4
scaffold_10	86695741	1150.88	SMPD4
scaffold_10	86696152	1146.03	SMPD4
scaffold_10	86696456	1109.22	SMPD4
scaffold_10	86696457	1109.18	SMPD4
scaffold_10	86696597	1090.84	SMPD4
scaffold_10	86696768	1122.65	SMPD4
scaffold_10	86697095	1142.29	SMPD4
scaffold_10	86697735	1164	SMPD4
scaffold_10	86698619	1162.46	SMPD4
scaffold_10	86699409	1178.48	SMPD4
scaffold_10	86701372	1184.53	SMPD4
scaffold_10	86701929	1174.24	SMPD4
scaffold_10	86703167	1157.43	SMPD4
scaffold_10	86703197	1157.46	SMPD4
scaffold_10	86704448	1167.02	SMPD4
scaffold_10	86705665	1182.3	SMPD4
scaffold_10	86719867	1151.58	SMPD4
scaffold_10	86721638	1153.26	SMPD4
scaffold_10	86723606	1137.5	SMPD4
scaffold_10	86724007	1105.32	SMPD4
scaffold_10	86727815	1104.24	SMPD4
scaffold_10	86730133	1067.94	SMPD4
scaffold_10	86730233	1072.16	SMPD4
scaffold_10	86730332	1053.32	SMPD4
scaffold_10	86730440	1061.26	SMPD4
scaffold_10	86730587	1063.31	SMPD4
scaffold_10	86731146	1066.34	SMPD4
scaffold_10	86731622	1075.92	SMPD4
scaffold_10	86733599	1019.23	SMPD4
scaffold_10	86733922	1014.05	SMPD4
scaffold_10	86733933	994.508	SMPD4
scaffold_10	86734047	999.979	SMPD4
scaffold_10	86736814	1040.24	SMPD4
scaffold_10	86736892	1005.94	SMPD4
scaffold_10	86737078	1033.93	SMPD4
scaffold_10	86738715	1004.27	SMPD4
scaffold_10	86740551	940.651	SMPD4
scaffold_10	86740555	932.149	SMPD4
scaffold_10	86740556	932.356	SMPD4
scaffold_10	86740561	951.243	SMPD4
scaffold_10	86740568	948.139	SMPD4
scaffold_10	86741222	1033.21	SMPD4
scaffold_10	86741288	1034.83	SMPD4
scaffold_10	86741850	1037.85	SMPD4
scaffold_10	86744002	1069.37	SMPD4
scaffold_10	86744548	1072.31	SMPD4
scaffold_10	86750558	1064.36	SMPD4
scaffold_10	86750939	1063.9	SMPD4
scaffold_10	86767095	966.307	SMPD4
scaffold_10	86769106	930.147	SMPD4
scaffold_10	86770033	854.977	SMPD4
scaffold_10	86770034	854.86	SMPD4
scaffold_10	86770087	850.952	SMPD4
scaffold_10	86770107	864.724	SMPD4
scaffold_10	86770204	853.378	SMPD4
scaffold_10	86770943	820.579	SMPD4
scaffold_10	86771012	835.509	SMPD4
scaffold_10	86771645	851.725	SMPD4
scaffold_10	86772485	785.482	SMPD4
scaffold_10	86772511	782.408	SMPD4
scaffold_10	86772619	749.684	SMPD4
scaffold_10	86772624	749.64	SMPD4
scaffold_10	86772765	792.278	SMPD4
scaffold_10	86772784	783.89	SMPD4
scaffold_10	86772786	770.456	SMPD4
scaffold_10	86772905	791.092	SMPD4
scaffold_10	86775332	781.182	SMPD4
scaffold_10	86775402	772.316	SMPD4
scaffold_10	86775415	770.761	SMPD4
scaffold_10	86775428	771.911	SMPD4
scaffold_10	86775622	777.257	SMPD4
scaffold_10	86776139	759.921	SMPD4
scaffold_10	86776204	756.49	SMPD4
scaffold_10	86776507	709.804	SMPD4
scaffold_10	86776508	709.561	SMPD4
scaffold_10	86776529	710.644	SMPD4
scaffold_10	86776626	724.881	SMPD4
scaffold_10	86776717	740.258	SMPD4
scaffold_10	86776722	740.326	SMPD4
scaffold_10	86776759	743.395	SMPD4
scaffold_10	86777030	702.807	SMPD4
scaffold_10	86777051	709.555	SMPD4
scaffold_10	86777229	742.968	SMPD4
scaffold_10	86777277	742.136	SMPD4
scaffold_10	86777337	739.36	SMPD4
scaffold_10	86777376	721.952	SMPD4
scaffold_10	86777403	709.355	SMPD4
scaffold_10	86777905	738.001	SMPD4
scaffold_10	86777948	720.102	SMPD4
scaffold_10	86777962	734.326	SMPD4
scaffold_10	86778221	780.474	SMPD4
scaffold_10	86778949	793.143	SMPD4
scaffold_10	86779057	795.368	SMPD4
scaffold_10	86780464	799.992	SMPD4
scaffold_10	86780593	794.708	SMPD4
scaffold_10	86780689	769.112	SMPD4
scaffold_10	86780917	771.364	SMPD4
scaffold_10	86781000	798.529	SMPD4
scaffold_10	86781569	820.425	SMPD4
scaffold_10	86781585	814.035	SMPD4
scaffold_10	86781734	827.313	SMPD4
scaffold_10	86782290	820.005	SMPD4
scaffold_10	86782398	814.899	SMPD4
scaffold_10	86782415	814.727	SMPD4
scaffold_10	86782513	810.957	SMPD4
scaffold_10	86782514	811	SMPD4
scaffold_10	86782620	825.098	SMPD4
scaffold_10	86782697	838.487	SMPD4
scaffold_10	86783146	860.374	SMPD4
scaffold_10	86784459	880.356	SMPD4
scaffold_10	86785451	885.554	SMPD4
scaffold_10	86788220	926.055	SMPD4
scaffold_10	86788744	930.652	SMPD4
scaffold_10	86793494	950.445	SMPD4
scaffold_10	86808582	946.097	SMPD4
scaffold_10	86809094	954.101	SMPD4
scaffold_10	86815428	910.049	SMPD4
scaffold_10	86815637	880.952	SMPD4
scaffold_10	86817023	873.941	SMPD4
scaffold_10	86819407	863.922	SMPD4
scaffold_10	86819570	842.22	SMPD4
scaffold_10	86819722	858.976	SMPD4
scaffold_10	86819976	854.973	SMPD4
scaffold_10	86821097	855.277	SMPD4
scaffold_10	86822623	868.699	SMPD4
scaffold_10	86822629	868.733	SMPD4
scaffold_10	86829615	896.069	SMPD4
scaffold_10	86830478	847.222	SMPD4
scaffold_10	86831551	839.906	SMPD4
scaffold_10	86832870	869.728	SMPD4
scaffold_10	86847835	840.661	TUBA3D
scaffold_10	86852162	912.108	TUBA3D
scaffold_10	86857113	920.598	TUBA3D
scaffold_10	86858190	906.744	TUBA3D
scaffold_10	86858292	914.713	TUBA3D
scaffold_10	86858765	909.016	TUBA3D
scaffold_10	86865283	905.745	TUBA3D
scaffold_10	86865877	907.856	TUBA3D
scaffold_10	86865928	900.172	TUBA3D
scaffold_10	86866389	901.213	TUBA3D
scaffold_10	86866630	902.677	TUBA3D
scaffold_10	86877610	902.109	SLC7A4
scaffold_10	86878116	899.986	SLC7A4
scaffold_10	86879664	895.977	P2RX6
scaffold_10	86881670	873.903	P2RX6
scaffold_10	86884258	877.297	P2RX6
scaffold_10	86889292	846.068	P2RX6
scaffold_10	86889666	832.012	P2RX6
scaffold_10	86890522	810.701	P2RX6
scaffold_10	86890960	787.088	P2RX6
scaffold_10	86891097	820.291	P2RX6
scaffold_10	86891560	815.905	P2RX6
scaffold_10	86891712	825.279	P2RX6
scaffold_10	86893223	824.781	P2RX6
scaffold_10	86893629	810.91	LRRC74B
scaffold_10	86893789	816.223	LRRC74B
scaffold_10	86893838	809.179	LRRC74B
scaffold_10	86894190	821.762	LRRC74B
scaffold_10	86895329	803.731	LRRC74B
scaffold_10	86896779	790.764	LRRC74B
scaffold_10	86897180	818.586	LRRC74B
scaffold_10	86898817	814.83	LRRC74B
scaffold_10	86898943	813.911	LRRC74B
[truncated: 1,431 more rows]

## Sheet: BM_100SNP_CLR_genes
scaffold	start	end	CLR	gene
scaffold_1	146826518	146828772	325.126	OR5H2
scaffold_1	146828772	146833941	347.714	OR5H2
scaffold_1	146833941	146836751	338.784	OR5H2
scaffold_1	146836751	146858750	327.914	OR5H2
scaffold_1	146836751	146858750	327.914	OR5H6
scaffold_1	146858750	146863616	327.283	OR5H6
scaffold_1	146863616	146902582	285.742	OR5H6
scaffold_1	146863616	146902582	285.742	OR5H14
scaffold_1	146863616	146902582	285.742	OR5AC2
scaffold_1	183857077	183872078	252.362	SETD4
scaffold_1	198621681	198655591	265.751	LOC105369370
scaffold_1	208086632	208087541	278.659	OR8U3
scaffold_1	232196621	232216471	260.546	ANO5
scaffold_1	284434708	284475207	259.01	BTG4
scaffold_1	303933871	303934759	264.143	OR10G9
scaffold_1	303934759	303935768	312.677	OR10G9
scaffold_1	303935768	303937470	306.565	OR10G9
scaffold_1	303935768	303937470	306.565	OR10G8
scaffold_1	315975047	315981365	314.093	PATE1
scaffold_1	315981365	315986867	270.29	PATE1
scaffold_1	315986867	316061356	244.992	PATE1
scaffold_1	316117971	316124387	260.05	PATE1
scaffold_1	316124387	316130336	332.249	PATE1
scaffold_1	316130336	316136785	357.03	PATE1
scaffold_1	316136785	316141399	343.637	PATE1
scaffold_1	316141399	316158348	333.26	PATE1
scaffold_2	46455148	46496798	254.8	GNPNAT1
scaffold_2	93443412	93448891	274.028	MYO5C
scaffold_2	93448891	93450948	280.567	MYO5C
scaffold_2	93450948	93471463	254.432	MYO5C
scaffold_2	196040432	196065728	257.405	KHDRBS2
scaffold_2	196065728	196082670	258.15	KHDRBS2
scaffold_2	201249823	201252578	402.441	LOC102723883
scaffold_2	201280142	201283982	401.955	LOC105377846
scaffold_2	201283982	201292682	381.957	LOC105377846
scaffold_3	60184720	60191138	280.215	CXCL2
scaffold_3	60191138	60196186	286.844	CXCL2
scaffold_3	60196186	60203605	269.691	CXCL2
scaffold_3	73192914	73239552	259.794	FAM13A
scaffold_3	75084038	75091279	259.483	CCSER1
scaffold_3	95089202	95096233	244.717	CAMK2D
scaffold_3	95096233	95107308	278.385	CAMK2D
scaffold_3	161175453	161228779	300.052	LINC02374
scaffold_3	188980004	188985331	257.166	ALDH1A1
scaffold_3	188985331	188993476	249.474	ALDH1A1
scaffold_4	25581772	25586757	269.222	MYO5B
scaffold_4	25586757	25598374	247.9	MYO5B
scaffold_4	103541506	103546090	291.773	MARCHF3
scaffold_4	107146430	107191401	306.811	LOC105379172
scaffold_4	206638055	206655989	248.979	TRIO
scaffold_5	60426123	60459681	296.282	OR6C6
scaffold_5	60426123	60459681	296.282	OR6C74
scaffold_5	60459681	60505666	263.839	OR6C74
scaffold_5	60459681	60505666	263.839	OR10A7
scaffold_5	94919835	94927185	245.426	KLRC3
scaffold_5	94927185	94930277	298.851	KLRC3
scaffold_5	94930277	94938328	261.892	KLRC3
scaffold_5	95018806	95032647	245.292	KLRC3
scaffold_5	95032647	95034510	277.346	KLRC3
scaffold_5	95034510	95036591	285.554	KLRC3
scaffold_5	95036591	95072787	255.954	KLRC3
scaffold_5	114033708	114062204	300.616	LOC105375266
scaffold_5	122723264	122730264	289.963	AOAH
scaffold_5	122730264	122740561	272.818	AOAH
scaffold_5	122740561	122795493	251.198	AOAH
scaffold_5	200454606	200518166	285.852	BRAF
scaffold_6	36462647	36517089	295.617	MTA3
scaffold_6	36462647	36517089	295.617	OXER1
scaffold_6	113371324	113382018	250.974	LOC105373643
scaffold_6	115799403	115866443	357.712	LRP1B
scaffold_6	115866443	115910160	419.934	LRP1B
scaffold_6	115910160	115953720	273.239	LRP1B
scaffold_6	127122630	127225756	246.457	NM_001260510
scaffold_6	127122630	127225756	246.457	KCNJ3
scaffold_6	197092887	197099593	270.678	ARL4C
scaffold_7	6322557	6333353	245.967	ZNF737
scaffold_7	94222864	94226253	365.764	LCE3B
scaffold_7	94226253	94230081	256.427	LCE3B
scaffold_7	94226253	94230081	256.427	LCE3A
scaffold_7	120032434	120094004	270.721	TLCD4-RWDD3
scaffold_7	120032434	120094004	270.721	TLCD4
scaffold_7	120032434	120094004	270.721	ALG14
scaffold_7	120149800	120184628	258.031	ALG14
scaffold_7	120094004	120149800	294.612	ALG14
scaffold_7	120149800	120184628	258.031	CNN3-DT
scaffold_7	136221017	136230582	306.983	PIGK
scaffold_7	136230582	136242375	363.06	PIGK
scaffold_7	136242375	136252913	341.17	PIGK
scaffold_7	136252913	136279788	306.908	PIGK
scaffold_7	140104188	140166862	282.91	LINC02796
scaffold_7	149207569	149243401	251.408	DOCK7
scaffold_8	94227036	94268930	246.345	CCDC169
scaffold_8	94930213	94989181	270.026	SUPT20H
scaffold_8	94989181	95020668	245.545	SUPT20H
scaffold_8	94989181	95020668	245.545	CSNK1A1L
scaffold_10	93117770	93195823	244.625	TTC28
scaffold_10	114571707	114622950	266.688	ZNF268
scaffold_10	114571707	114622950	266.688	ANHX
scaffold_10	114622950	114650984	251.636	ANHX
scaffold_12	57297705	57345637	292.196	AP3D1
scaffold_12	57297705	57345637	292.196	DOT1L
scaffold_13	57759512	57805228	259.343	ZNF155
scaffold_13	57759512	57805228	259.343	ZNF223

## Sheet: SF2_DAVID
Category	Term	Count	%	PValue	Genes	List Total	Pop Hits	Pop Total	Fold Enrichment	Bonferroni	Benjamini	FDR
GOTERM_CC_DIRECT	GO:0005737~cytoplasm	29	38.6667	0.00220664	PIWIL3, DDX25, MPV17L, PARN, FOXRED1, UBE2L3, CRKL, AIFM3, TUBA3D, TUBA3C, RIMBP3C, DGCR8, MYH11, DCPS, SNAP29, PUS3, RANBP1, PPIL2, CCDC116, TANGO2, NDE1, NTAN1, TIRAP, MZT2B, MZT2A, P2RX6, MARF1, PI4KA, HYLS1	63	5754	20887	1.67095	0.212255	0.238318	0.238318
UP_SEQ_FEATURE	DOMAIN:UPAR/Ly6	3	4	0.00510794	PATE2, PATE3, PATE1	62	36	20569	27.6465	0.765254	1	1
INTERPRO	IPR024332:MOZART2	2	2.66667	0.00581493	MZT2B, MZT2A	61	2	20607	337.82	0.67363	1	1
GOTERM_CC_DIRECT	GO:0005813~centrosome	7	9.33333	0.0144064	MZT2B, MZT2A, RANBP1, CCDC116, NDE1, HYLS1, SNAP29	63	671	20887	3.45869	0.791373	0.777946	0.777946
UP_SEQ_FEATURE	SITE:Involved in polymerization	2	2.66667	0.0176645	TUBA3D, TUBA3C	62	6	20569	110.586	0.99355	1	1
GOTERM_MF_DIRECT	GO:0045296~cadherin binding	5	6.66667	0.0181339	RANBP1, PDXDC1, PI4KA, MRTFB, CRKL	59	335	19304	4.88338	0.922853	1	1
GOTERM_BP_DIRECT	GO:0021987~cerebral cortex development	3	4	0.0200063	NDE1, CRKL, CDON	56	78	19734	13.5536	0.998942	1	1
UP_KW_PTM	KW-0597~Phosphoprotein	36	48	0.0204672	RRN3, PDXDC1, DDX25, PARN, TRMT2A, ZDHHC8, CRKL, TUBA3D, SMPD4, TUBA3C, DGCR8, MYH11, DGCR6, DCPS, SNAP29, PUS3, RANBP1, SDF2L1, PPIL2, SERPIND1, CCDC116, NDE1, MRTFB, TIRAP, FAM118B, SLC7A4, MZT2B, HIC2, MZT2A, P2RX6, MARF1, THAP7, SRPRA, PI4KA, HYLS1, LZTR1	48	8417	14252	1.26993	0.21976	0.266073	0.266073
GOTERM_MF_DIRECT	GO:0106029~tRNA pseudouridine synthase activity	2	2.66667	0.0208465	RPUSD4, PUS3	59	7	19304	93.4818	0.947627	1	1
KEGG_PATHWAY	hsa05130:Pathogenic Escherichia coli infection	4	5.33333	0.021032	TUBA3D, TUBA3C, MYH11, TIRAP	27	203	8840	6.45138	0.774162	1	1
UP_SEQ_FEATURE	MOTIF:MREC motif	2	2.66667	0.0234842	TUBA3D, TUBA3C	62	8	20569	82.9395	0.9988	1	1
GOTERM_BP_DIRECT	GO:1990481~mRNA pseudouridine synthesis	2	2.66667	0.0248108	RPUSD4, PUS3	56	9	19734	78.3095	0.9998	1	1
GOTERM_CC_DIRECT	GO:0000931~gamma-tubulin ring complex	2	2.66667	0.0264052	MZT2B, MZT2A	63	9	20887	73.6755	0.944428	0.950586	0.950586
INTERPRO	IPR002452:Alpha_tubulin	2	2.66667	0.028744	TUBA3D, TUBA3C	61	10	20607	67.5639	0.996301	1	1
GOTERM_BP_DIRECT	GO:0006397~mRNA processing	4	5.33333	0.0296346	RPUSD4, PPIL2, TRMT2A, DCPS	56	241	19734	5.84884	0.999963	1	1
INTERPRO	IPR020103:PsdUridine_synth_cat_dom_sf	2	2.66667	0.0372076	RPUSD4, PUS3	61	13	20607	51.9723	0.999311	1	1
GOTERM_MF_DIRECT	GO:0009982~pseudouridine synthase activity	2	2.66667	0.0383745	RPUSD4, PUS3	59	13	19304	50.3364	0.995823	1	1
UP_KW_BIOLOGICAL_PROCESS	KW-0819~tRNA processing	3	4	0.0407299	RPUSD4, PUS3, TRMT2A	36	105	11450	9.0873	0.839528	1	1
UP_KW_LIGAND	KW-0274~FAD	3	4	0.0498099	AIFM3, PRODH, FOXRED1	23	114	6947	7.94851	0.558462	0.482982	0.482982
UP_KW_DISEASE	KW-1211~Schizophrenia	2	2.66667	0.0582297	RTN4R, PRODH	17	18	4817	31.4837	0.61707	0.931675	0.931675
UP_KW_LIGAND	KW-0285~Flavoprotein	3	4	0.0603728	AIFM3, PRODH, FOXRED1	23	127	6947	7.13489	0.630776	0.482982	0.482982
GOTERM_BP_DIRECT	GO:0090370~negative regulation of cholesterol efflux	2	2.66667	0.0622088	PLA2G10, MIR301B	56	23	19734	30.6429	1	1	1
UP_SEQ_FEATURE	DOMAIN:Tubulin/FtsZ 2-layer sandwich	2	2.66667	0.0632831	TUBA3D, TUBA3C	62	22	20569	30.1598	1	1	1
GOTERM_MF_DIRECT	GO:0003723~RNA binding	9	12	0.0682257	RPUSD4, PUS3, MARF1, DDX25, PARN, SRPRA, TRMT2A, UBE2L3, CRKL	59	1455	19304	2.02383	0.999949	1	1
SMART	SM00865:Tubulin_C	2	2.66667	0.0682573	TUBA3D, TUBA3C	30	26	10692	27.4154	0.952167	1	1
UP_SEQ_FEATURE	DOMAIN:Tubulin/FtsZ GTPase	2	2.66667	0.0716015	TUBA3D, TUBA3C	62	25	20569	26.5406	1	1	1
INTERPRO	IPR009443:NPIP	2	2.66667	0.0730531	NPIPA9, NPIPA5	61	26	20607	25.9861	1	1	1
INTERPRO	IPR037103:Tubulin/FtsZ-like_C	2	2.66667	0.0730531	TUBA3D, TUBA3C	61	26	20607	25.9861	1	1	1
UP_KW_MOLECULAR_FUNCTION	KW-0694~RNA-binding	6	8	0.0739279	MARF1, PIWIL3, DDX25, PARN, DGCR8, TRMT2A	37	751	11889	2.56717	0.920699	1	1
INTERPRO	IPR018316:Tubulin/FtsZ_2-layer-sand-dom	2	2.66667	0.0757554	TUBA3D, TUBA3C	61	27	20607	25.0237	1	1	1
INTERPRO	IPR023123:Tubulin_C	2	2.66667	0.0757554	TUBA3D, TUBA3C	61	27	20607	25.0237	1	1	1
GOTERM_CC_DIRECT	GO:0005819~spindle	3	4	0.0758161	MZT2B, MZT2A, NDE1	63	153	20887	6.50078	0.9998	1	1
SMART	SM00864:Tubulin	2	2.66667	0.0758374	TUBA3D, TUBA3C	30	29	10692	24.5793	0.966335	1	1
GOTERM_MF_DIRECT	GO:0030674~protein-macromolecule adaptor activity	3	4	0.0773705	DGCR8, BFAR, TIRAP	59	153	19304	6.41542	0.999987	1	1
INTERPRO	IPR008280:Tub_FtsZ_C	2	2.66667	0.07845	TUBA3D, TUBA3C	61	28	20607	24.13	1	1	1
INTERPRO	IPR017975:Tubulin_CS	2	2.66667	0.07845	TUBA3D, TUBA3C	61	28	20607	24.13	1	1	1
INTERPRO	IPR003008:Tubulin_FtsZ_GTPase	2	2.66667	0.0811368	TUBA3D, TUBA3C	61	29	20607	23.2979	1	1	1
INTERPRO	IPR000217:Tubulin	2	2.66667	0.0811368	TUBA3D, TUBA3C	61	29	20607	23.2979	1	1	1
INTERPRO	IPR036525:Tubulin/FtsZ_GTPase_sf	2	2.66667	0.083816	TUBA3D, TUBA3C	61	30	20607	22.5213	1	1	1
GOTERM_CC_DIRECT	GO:0098793~presynapse	3	4	0.0853896	RTN4R, SNAP29, UBE2L3	63	164	20887	6.06475	0.999935	1	1
UP_KW_MOLECULAR_FUNCTION	KW-0413~Isomerase	3	4	0.0860479	RPUSD4, PUS3, PPIL2	37	162	11889	5.95045	0.948658	1	1
GOTERM_BP_DIRECT	GO:0000209~protein polyubiquitination	3	4	0.0881118	PPIL2, BFAR, UBE2L3	56	178	19734	5.93921	1	1	1
KEGG_PATHWAY	hsa04530:Tight junction	3	4	0.0884754	TUBA3D, TUBA3C, MYH11	27	170	8840	5.77778	0.998473	1	1
KEGG_PATHWAY	hsa04080:Neuroactive ligand-receptor interaction	4	5.33333	0.0918316	P2RX6, PATE2, PATE3, PATE1	27	368	8840	3.55878	0.998821	1	1

## Sheet: SF2_DAVID_table
Gene Group 1	Enrichment Score: 1.1058849085940399
OFFICIAL_GENE_SYMBOL	Gene Name
MZT2A	mitotic spindle organizing protein 2A(MZT2A)
CCDC116	coiled-coil domain containing 116(CCDC116)
HYLS1	HYLS1 centriolar and ciliogenesis associated(HYLS1)
MZT2B	mitotic spindle organizing protein 2B(MZT2B)
Gene Group 2	Enrichment Score: 0.31657996294496293
OFFICIAL_GENE_SYMBOL	Gene Name
CCDC188	coiled-coil domain containing 188(CCDC188)
NPIPA9	nuclear pore complex interacting protein family, member A9(NPIPA9)
NPIPA5	nuclear pore complex interacting protein family member A5(NPIPA5)
SLC7A4	solute carrier family 7 member 4(SLC7A4)

## Sheet: BM_100SNP_DAVID
Category	Term	Count	%	PValue	Genes	List Total	Pop Hits	Pop Total	Fold Enrichment	Bonferroni	Benjamini	FDR
KEGG_PATHWAY	hsa04740:Olfactory transduction	10	20.8333	3.22011e-06	OR10A7, CAMK2D, OR5H14, OR5H2, OR5AC2, OR6C74, OR10G8, OR8U3, OR10G9, OR5H6	27	453	8840	7.22754	0.000296207	0.00029625	0.00029625
GOTERM_BP_DIRECT	GO:0050911~detection of chemical stimulus involved in sensory perception of smell	9	18.75	3.72447e-06	OR10A7, OR5H14, OR5H2, OR5AC2, OR6C74, OR10G8, OR8U3, OR10G9, OR5H6	44	433	19734	9.32217	0.000815327	0.000815658	0.000815658
GOTERM_MF_DIRECT	GO:0004984~olfactory receptor activity	9	18.75	5.06462e-06	OR10A7, OR5H14, OR5H2, OR5AC2, OR6C74, OR10G8, OR8U3, OR10G9, OR5H6	43	453	19304	8.91914	0.0004709	0.000471009	0.000471009
INTERPRO	IPR000725:Olfact_rcpt	9	18.75	5.07216e-06	OR10A7, OR5H14, OR5H2, OR5AC2, OR6C74, OR10G8, OR8U3, OR10G9, OR5H6	46	449	20607	8.97952	0.000821355	0.000821691	0.000816618
UP_KW_BIOLOGICAL_PROCESS	KW-0552~Olfaction	9	18.75	6.2419e-06	OR10A7, OR5H14, OR5H2, OR5AC2, OR6C74, OR10G8, OR8U3, OR10G9, OR5H6	28	451	11450	8.16044	0.000143554	0.000143564	0.000143564
GOTERM_MF_DIRECT	GO:0004930~G protein-coupled receptor activity	10	20.8333	2.00492e-05	OR10A7, OR5H14, OR5H2, OR5AC2, OR6C74, OXER1, OR10G8, OR8U3, OR10G9, OR5H6	43	722	19304	6.21787	0.00186285	0.000932286	0.000932286
INTERPRO	IPR000276:GPCR_Rhodpsn	10	20.8333	2.62598e-05	OR10A7, OR5H14, OR5H2, OR5AC2, OR6C74, OXER1, OR10G8, OR8U3, OR10G9, OR5H6	46	740	20607	6.05376	0.00424511	0.0017123	0.00170173
INTERPRO	IPR017452:GPCR_Rhodpsn_7TM	10	20.8333	3.17093e-05	OR10A7, OR5H14, OR5H2, OR5AC2, OR6C74, OXER1, OR10G8, OR8U3, OR10G9, OR5H6	46	758	20607	5.91	0.00512382	0.0017123	0.00170173
UP_SEQ_FEATURE	DOMAIN:G-protein coupled receptors family 1 profile	9	18.75	6.06492e-05	OR10A7, OR5H14, OR5H2, OR5AC2, OR6C74, OR10G8, OR8U3, OR10G9, OR5H6	46	633	20569	6.35761	0.0212416	0.0214698	0.0211666
UP_KW_BIOLOGICAL_PROCESS	KW-0716~Sensory transduction	9	18.75	7.17151e-05	OR10A7, OR5H14, OR5H2, OR5AC2, OR6C74, OR10G8, OR8U3, OR10G9, OR5H6	28	632	11450	5.82335	0.00164815	0.000824723	0.000824723
GOTERM_BP_DIRECT	GO:0007186~G protein-coupled receptor signaling pathway	10	20.8333	0.000162456	OR10A7, OR5H14, OR5H2, OR5AC2, OR6C74, OXER1, OR10G8, OR8U3, OR10G9, OR5H6	44	943	19734	4.7561	0.0349551	0.0177889	0.0177889
GOTERM_MF_DIRECT	GO:0005549~odorant binding	5	10.4167	0.000220436	OR5H14, OR5H2, OR5AC2, OR8U3, OR5H6	43	137	19304	16.3843	0.020294	0.0068335	0.0068335
UP_KW_MOLECULAR_FUNCTION	KW-0297~G-protein coupled receptor	10	20.8333	0.000805142	OR10A7, OR5H14, OR5H2, OR5AC2, OR6C74, OXER1, OR10G8, OR8U3, OR10G9, OR5H6	37	857	11889	3.74941	0.0223006	0.0198797	0.0198797
UP_SEQ_FEATURE	TRANSMEM:Helical; Name=7	9	18.75	0.000971993	OR10A7, OR5H14, OR5H2, OR5AC2, OR6C74, OR10G8, OR8U3, OR10G9, OR5H6	46	954	20569	4.21842	0.29125	0.0926024	0.0912944
UP_KW_MOLECULAR_FUNCTION	KW-0807~Transducer	10	20.8333	0.00141998	OR10A7, OR5H14, OR5H2, OR5AC2, OR6C74, OXER1, OR10G8, OR8U3, OR10G9, OR5H6	37	928	11889	3.46255	0.0390065	0.0198797	0.0198797
UP_SEQ_FEATURE	TRANSMEM:Helical; Name=6	9	18.75	0.00154993	OR10A7, OR5H14, OR5H2, OR5AC2, OR6C74, OR10G8, OR8U3, OR10G9, OR5H6	46	1026	20569	3.92239	0.422532	0.0926024	0.0912944
UP_SEQ_FEATURE	TRANSMEM:Helical; Name=5	9	18.75	0.00160837	OR10A7, OR5H14, OR5H2, OR5AC2, OR6C74, OR10G8, OR8U3, OR10G9, OR5H6	46	1032	20569	3.89958	0.434373	0.0926024	0.0912944
UP_SEQ_FEATURE	TRANSMEM:Helical; Name=3	9	18.75	0.00182689	OR10A7, OR5H14, OR5H2, OR5AC2, OR6C74, OR10G8, OR8U3, OR10G9, OR5H6	46	1053	20569	3.82181	0.476548	0.0926024	0.0912944
UP_SEQ_FEATURE	TRANSMEM:Helical; Name=4	9	18.75	0.00185995	OR10A7, OR5H14, OR5H2, OR5AC2, OR6C74, OR10G8, OR8U3, OR10G9, OR5H6	46	1056	20569	3.81096	0.48265	0.0926024	0.0912944
UP_SEQ_FEATURE	TRANSMEM:Helical; Name=1	9	18.75	0.00208055	OR10A7, OR5H14, OR5H2, OR5AC2, OR6C74, OR10G8, OR8U3, OR10G9, OR5H6	46	1075	20569	3.7436	0.521587	0.0926024	0.0912944
UP_SEQ_FEATURE	TRANSMEM:Helical; Name=2	9	18.75	0.00209271	OR10A7, OR5H14, OR5H2, OR5AC2, OR6C74, OR10G8, OR8U3, OR10G9, OR5H6	46	1076	20569	3.74012	0.523647	0.0926024	0.0912944
INTERPRO	IPR036103:MYSc_Myo5	2	4.16667	0.00653719	MYO5B, MYO5C	46	3	20607	298.652	0.65441	0.264756	0.263122
UP_SEQ_FEATURE	TRANSMEM:Helical	21	43.75	0.00695574	CAMK2D, OR5H2, KLRC3, OR6C74, DOCK7, ALG14, OR8U3, ANO5, LRP1B, OR10A7, OR5H14, OR5AC2, TLCD4-RWDD3, PIGK, TLCD4, OXER1, OR10G8, MARCHF3, OR10G9, KCNJ3, OR5H6	46	5446	20569	1.72424	0.915494	0.273592	0.269728
UP_SEQ_FEATURE	TOPO_DOM:Extracellular	14	29.1667	0.00980985	OR5H2, KLRC3, OR6C74, OR8U3, ANO5, LRP1B, OR10A7, OR5H14, OR5AC2, OXER1, OR10G8, OR10G9, KCNJ3, OR5H6	46	2992	20569	2.09229	0.969494	0.347269	0.342364
UP_SEQ_FEATURE	TOPO_DOM:Cytoplasmic	16	33.3333	0.0157357	OR5H2, KLRC3, OR6C74, ALG14, OR8U3, ANO5, LRP1B, OR10A7, OR5H14, OR5AC2, PIGK, OXER1, OR10G8, OR10G9, KCNJ3, OR5H6	46	3901	20569	1.834	0.996356	0.506405	0.499252
SMART	SM01132:DIL	2	4.16667	0.0163482	MYO5B, MYO5C	23	8	10692	116.217	0.438371	0.438278	0.438278
INTERPRO	IPR002710:Dilute_dom	2	4.16667	0.0173398	MYO5B, MYO5C	46	8	20607	111.995	0.941204	0.561809	0.558341
UP_SEQ_FEATURE	DOMAIN:Dilute	2	4.16667	0.0173716	MYO5B, MYO5C	46	8	20569	111.788	0.997978	0.512461	0.505223
UP_KW_MOLECULAR_FUNCTION	KW-0675~Receptor	12	25	0.0182415	OR10A7, OR5H14, OR5H2, OR5AC2, KLRC3, OR6C74, OXER1, OR10G8, OR8U3, OR10G9, LRP1B, OR5H6	37	1859	11889	2.07418	0.402785	0.170254	0.170254
UP_SEQ_FEATURE	DOMAIN:IQ 5	2	4.16667	0.0195222	MYO5B, MYO5C	46	9	20569	99.3671	0.999069	0.531603	0.524095
UP_SEQ_FEATURE	DOMAIN:IQ 4	2	4.16667	0.0280786	MYO5B, MYO5C	46	13	20569	68.7926	0.999958	0.709987	0.699959
INTERPRO	IPR008271:Ser/Thr_kinase_AS	4	8.33333	0.0315632	CAMK2D, TRIO, BRAF, CSNK1A1L	46	316	20607	5.67061	0.994459	0.73265	0.728127
SMART	SM00724:TLC	2	4.16667	0.0364248	TLCD4-RWDD3, TLCD4	23	18	10692	51.6522	0.727104	0.438278	0.438278
SMART	SM00220:S_TKc	4	8.33333	0.0375667	CAMK2D, TRIO, BRAF, CSNK1A1L	23	365	10692	5.09446	0.738198	0.438278	0.438278
INTERPRO	IPR006634:TLC-dom	2	4.16667	0.0386015	TLCD4-RWDD3, TLCD4	46	18	20607	49.7754	0.9983	0.73265	0.728127
INTERPRO	IPR028205:LCE	2	4.16667	0.0386015	LCE3A, LCE3B	46	18	20607	49.7754	0.9983	0.73265	0.728127
UP_SEQ_FEATURE	DOMAIN:TLC	2	4.16667	0.0386715	TLCD4-RWDD3, TLCD4	46	18	20569	49.6836	0.999999	0.90218	0.889438
INTERPRO	IPR004009:Myosin_N	2	4.16667	0.0407028	MYO5B, MYO5C	46	19	20607	47.1556	0.998808	0.73265	0.728127
UP_SEQ_FEATURE	DOMAIN:Myosin N-terminal SH3-like	2	4.16667	0.0407765	MYO5B, MYO5C	46	19	20569	47.0686	1	0.90218	0.889438
GOTERM_BP_DIRECT	GO:0030050~vesicle transport along actin filament	2	4.16667	0.0427093	MYO5B, MYO5C	44	20	19734	44.85	0.999929	1	1
UP_SEQ_FEATURE	DOMAIN:IQ 3	2	4.16667	0.044973	MYO5B, MYO5C	46	21	20569	42.5859	1	0.936496	0.923269
GOTERM_MF_DIRECT	GO:0106310~protein serine kinase activity	4	8.33333	0.0450519	CAMK2D, TRIO, BRAF, CSNK1A1L	43	366	19304	4.90634	0.986256	0.9308	0.9308
GOTERM_CC_DIRECT	GO:0031982~vesicle	3	6.25	0.048155	MYO5B, MYO5C, ANO5	42	179	20887	8.3348	0.974064	1	1
GOTERM_MF_DIRECT	GO:0004674~protein serine/threonine kinase activity	4	8.33333	0.050043	CAMK2D, TRIO, BRAF, CSNK1A1L	43	382	19304	4.70084	0.991558	0.9308	0.9308
UP_SEQ_FEATURE	DOMAIN:IQ 1	2	4.16667	0.0677347	MYO5B, MYO5C	46	32	20569	27.947	1	1	0.988669
UP_SEQ_FEATURE	DOMAIN:IQ 2	2	4.16667	0.0677347	MYO5B, MYO5C	46	32	20569	27.947	1	1	0.988669
UP_KW_DOMAIN	KW-0175~Coiled coil	12	25	0.0714929	ANLN, MLLT10, TRIO, CCDC169, MYO5B, FAM13A, DOCK7, MYO5C, DOT1L, AP3D1, CCSER1, TTC28	38	2734	14597	1.68602	0.618752	0.541485	0.541485
SMART	SM00242:MYSc	2	4.16667	0.07732	MYO5B, MYO5C	23	39	10692	23.8395	0.940188	0.67655	0.67655
UP_KW_CELLULAR_COMPONENT	KW-0472~Membrane	23	47.9167	0.0780268	CAMK2D, OR5H2, KLRC3, OR6C74, DOCK7, AP3D1, ALG14, BRAF, OR8U3, ANO5, LRP1B, OR10A7, OR5H14, OR5AC2, PIGK, TLCD4, GNPNAT1, OXER1, OR10G8, MARCHF3, OR10G9, KCNJ3, OR5H6	38	8340	17942	1.30211	0.622759	0.936322	0.936322
GOTERM_MF_DIRECT	GO:0000146~microfilament motor activity	2	4.16667	0.0795078	MYO5B, MYO5C	43	38	19304	23.6279	0.999549	1	1
GOTERM_MF_DIRECT	GO:0005516~calmodulin binding	3	6.25	0.0795402	CAMK2D, MYO5B, MYO5C	43	215	19304	6.26414	0.999551	1	1
GOTERM_CC_DIRECT	GO:0016459~myosin complex	2	4.16667	0.081097	MYO5B, MYO5C	42	43	20887	23.1307	0.998086	1	1
INTERPRO	IPR001609:Myosin_head_motor_dom	2	4.16667	0.0817973	MYO5B, MYO5C	46	39	20607	22.9732	0.999999	1	1
UP_SEQ_FEATURE	DOMAIN:Myosin motor	2	4.16667	0.0819424	MYO5B, MYO5C	46	39	20569	22.9309	1	1	0.988669
UP_KW_MOLECULAR_FUNCTION	KW-0112~Calmodulin-binding	3	6.25	0.0833425	CAMK2D, MYO5B, MYO5C	37	159	11889	6.06272	0.912542	0.583398	0.583398
GOTERM_BP_DIRECT	GO:0086091~regulation of heart rate by cardiac conduction	2	4.16667	0.085636	CAMK2D, KCNJ3	44	41	19734	21.878	1	1	1
UP_KW_BIOLOGICAL_PROCESS	KW-0417~Keratinization	2	4.16667	0.0881019	LCE3A, LCE3B	28	39	11450	20.9707	0.880115	0.675448	0.675448
UP_KW_PTM	KW-1015~Disulfide bond	14	29.1667	0.0914309	TRIO, OR5H2, KLRC3, OR6C74, AOAH, OR8U3, LRP1B, OR5H14, OR5AC2, PIGK, OXER1, OR10G8, OR10G9, OR5H6	34	3906	14252	1.50242	0.4889	0.731447	0.731447
INTERPRO	IPR000719:Prot_kinase_dom	4	8.33333	0.095058	CAMK2D, TRIO, BRAF, CSNK1A1L	46	499	20607	3.59101	1	1	1
UP_SEQ_FEATURE	DOMAIN:Protein kinase	4	8.33333	0.0976387	CAMK2D, TRIO, BRAF, CSNK1A1L	46	504	20569	3.54883	1	1	0.988669

## Sheet: BM_100SNP_DAVID_table
Gene Group 1	Enrichment Score: 2.920996443848357
OFFICIAL_GENE_SYMBOL	Gene Name
OR5AC2	olfactory receptor family 5 subfamily AC member 2(OR5AC2)
OR10A7	olfactory receptor family 10 subfamily A member 7(OR10A7)
OR5H14	olfactory receptor family 5 subfamily H member 14(OR5H14)
OR5H6	olfactory receptor family 5 subfamily H member 6(OR5H6)
OR10G9	olfactory receptor family 10 subfamily G member 9(OR10G9)
OR8U3	olfactory receptor family 8 subfamily U member 3(OR8U3)
OR10G8	olfactory receptor family 10 subfamily G member 8(OR10G8)
OR6C74	olfactory receptor family 6 subfamily C member 74(OR6C74)
OR5H2	olfactory receptor family 5 subfamily H member 2(OR5H2)
OXER1	oxoeicosanoid receptor 1(OXER1)
